# Supplementary material for: Otoacoustic emissions from ears with spontaneous activity behave differently to those without: Stronger responses to tone bursts as well as to clicks
Source: PLoS One. 2018 Feb 16;13(2):e0192930. doi: 10.1371/journal.pone.0192930 (PMC5815600; doi:10.1371/journal.pone.0192930)
Supplement: S1 File — (XLSX) [file pone.0192930.s001.xlsx]

## Sheet: SSOAE frequencies
Data for Fig 1
SSOAE frequencies [Hz]
	subject
	1	659	1196	1489	1563	1636	2051	2393
	2	1660	1733	1831	2466
	3	1196	1563	2124	2905	3271
	4	1709	1831	2100	2612	2954	3564	5908
	5	1001	1147	1538	1636	1880	3320	3711	4614
	6	684	855	1367	1585	2051	2295	2710	3369	4105
	7	3979
	8	1636	2271	2393	2979
	9	1514	1611	1782	1904	2563
	10	1688	2039	2332
	11	1105	2133	2660	3902
	12	621	808	1289	3000
	13	585	1254	1313	1430	3609
	14	773	832	949	2180
	15	949	2625
	16	1453	1840	2695

## Sheet: 1 kHz TBOAE envelopes
Data for Fig 2
Amplitude [arbitrary units]
			Stim. Level [dB SPL]
time [ms]	40	50	60	70	80
0.04	0.238068	0.552835	1.00791	1.16366	1.38027
0.08	0.252524	0.382146	0.538896	0.582761	0.724937
0.12	0.20047	0.322763	0.48675	0.558969	0.719145
0.16	0.193663	0.262386	0.337754	0.381738	0.522072
0.2	0.161397	0.232377	0.316044	0.375885	0.527204
0.24	0.153883	0.19826	0.232627	0.281551	0.424325
0.28	0.130048	0.179524	0.220574	0.279002	0.429426
0.32	0.12232	0.156352	0.164962	0.22569	0.374229
0.36	0.103257	0.142842	0.156318	0.222565	0.376726
0.4	0.0952179	0.125272	0.117117	0.19781	0.352924
0.44	0.07972	0.114502	0.109391	0.193009	0.352848
0.48	0.0714731	0.100249	0.0830382	0.189287	0.350687
0.52	0.059592	0.0910553	0.0750302	0.183358	0.350144
0.56	0.0516708	0.0790285	0.0618629	0.193828	0.363718
0.6	0.0447196	0.0708059	0.0535197	0.18837	0.366168
0.64	0.0387608	0.0605104	0.0552138	0.207724	0.392943
0.68	0.0390842	0.0530034	0.0486655	0.204661	0.402033
0.72	0.0378099	0.0445297	0.061703	0.229762	0.44141
0.76	0.0447409	0.0380826	0.0590862	0.230863	0.459907
0.8	0.0481554	0.0327786	0.0759461	0.26012	0.511494
0.84	0.0576515	0.0293921	0.0773367	0.266806	0.540958
0.88	0.063839	0.0304495	0.0941411	0.299278	0.603704
0.92	0.0736709	0.0329959	0.0991935	0.312612	0.644936
0.96	0.0814652	0.0402354	0.114853	0.34753	0.717241
1	0.09096	0.0472364	0.123345	0.368292	0.77089
1.04	0.0998079	0.0571781	0.137648	0.405012	0.851119
1.08	0.108803	0.066448	0.149376	0.433753	0.917977
1.12	0.118385	0.0773863	0.162373	0.471918	1.00496
1.16	0.126865	0.0879067	0.177051	0.508931	1.0859
1.2	0.136933	0.099132	0.18895	0.548646	1.17925
1.24	0.144939	0.110323	0.206165	0.593895	1.27496
1.28	0.155263	0.121408	0.217351	0.635794	1.37516
1.32	0.162881	0.132817	0.236571	0.688838	1.48585
1.36	0.173255	0.143449	0.247629	0.733994	1.59408
1.4	0.180637	0.154692	0.268248	0.793985	1.71924
1.44	0.190906	0.16466	0.279943	0.843695	1.83705
1.48	0.198302	0.175432	0.301349	0.90945	1.97542
1.52	0.208411	0.184654	0.314538	0.964931	2.10425
1.56	0.216176	0.194773	0.336202	1.03508	2.25388
1.6	0.226203	0.203324	0.351699	1.09718	2.39461
1.64	0.234785	0.212758	0.373259	1.17036	2.55309
1.68	0.244965	0.220881	0.391672	1.23932	2.7057
1.72	0.254848	0.229776	0.412987	1.31431	2.87043
1.76	0.265543	0.237852	0.434582	1.38965	3.03379
1.8	0.277153	0.246509	0.455742	1.46554	3.20225
1.84	0.288794	0.254994	0.480362	1.54609	3.37414
1.88	0.302396	0.26381	0.501637	1.62224	3.54402
1.92	0.315372	0.273118	0.528707	1.70624	3.72128
1.96	0.33099	0.282481	0.550452	1.78228	3.89056
2	0.345552	0.292862	0.579066	1.86757	4.06932
2.04	0.362941	0.303025	0.601592	1.94325	4.23617
2.08	0.37912	0.314469	0.630656	2.02753	4.41218
2.12	0.397804	0.325456	0.654112	2.10247	4.57476
2.16	0.415393	0.337655	0.682494	2.18348	4.74365
2.2	0.434741	0.349218	0.706769	2.25704	4.89978
2.24	0.453313	0.361608	0.733441	2.33266	5.05723
2.28	0.472635	0.373244	0.758106	2.40369	5.2041
2.32	0.491604	0.385091	0.782229	2.47203	5.34589
2.36	0.510231	0.39612	0.80653	2.5387	5.47972
2.4	0.52892	0.406621	0.827483	2.59803	5.60163
2.44	0.546269	0.416265	0.850382	2.65779	5.71747
2.48	0.563986	0.424646	0.867729	2.70635	5.81504
2.52	0.579595	0.432118	0.887974	2.75596	5.90669
2.56	0.595692	0.437692	0.901382	2.79178	5.97493
2.6	0.609233	0.442265	0.917603	2.82739	6.03502
2.64	0.623152	0.444476	0.926725	2.84804	6.06814
2.68	0.634409	0.445528	0.937531	2.86538	6.08832
2.72	0.645711	0.443954	0.941886	2.8678	6.07953
2.76	0.654547	0.440991	0.945951	2.86234	6.05087
2.8	0.662911	0.435331	0.944826	2.84272	5.99233
2.84	0.669221	0.427991	0.940937	2.80986	5.90579
2.88	0.674431	0.418035	0.933331	2.76365	5.78897
2.92	0.678098	0.406077	0.920416	2.6988	5.63603
2.96	0.680026	0.391691	0.905055	2.62082	5.45237
3	0.680902	0.375012	0.882181	2.51949	5.22617
3.04	0.679496	0.35618	0.85761	2.40409	4.96878
3.08	0.677436	0.334918	0.823999	2.2619	4.66636
3.12	0.672759	0.311956	0.788796	2.10332	4.33407
3.16	0.667724	0.286889	0.743943	1.9161	3.96284
3.2	0.660068	0.261204	0.697154	1.70905	3.57201
3.24	0.652348	0.235083	0.641298	1.47357	3.17109
3.28	0.64248	0.211599	0.583523	1.21518	2.79661
3.32	0.63307	0.193197	0.519347	0.933851	2.51095
3.36	0.622667	0.185972	0.456272	0.639455	2.40024
3.4	0.613829	0.194006	0.395602	0.393172	2.56491
3.44	0.606103	0.220497	0.351148	0.417061	3.01561
3.48	0.602029	0.262976	0.335553	0.745482	3.71582
3.52	0.6023	0.31951	0.36702	1.18268	4.6057
3.56	0.609372	0.386719	0.442138	1.67401	5.64712
3.6	0.624765	0.464021	0.555909	2.21734	6.82363
3.64	0.650362	0.549548	0.694561	2.80149	8.11642
3.68	0.687713	0.643757	0.856811	3.43599	9.53031
3.72	0.737458	0.745482	1.03616	4.11266	11.0524
3.76	0.800652	0.855417	1.23384	4.84059	12.6934
3.8	0.876619	0.97279	1.44756	5.61463	14.4442
3.84	0.966182	1.09815	1.67745	6.44051	16.3149
3.88	1.06783	1.23109	1.92431	7.31723	18.3008
3.92	1.18261	1.37183	2.18614	8.24602	20.4077
3.96	1.30863	1.52035	2.46628	9.23014	22.6365
4	1.44729	1.67647	2.76072	10.2665	24.9872
4.04	1.59658	1.84052	3.07455	11.3618	27.4659
4.08	1.75813	2.01198	3.40252	12.5098	30.0674
4.12	1.93005	2.19144	3.75039	13.7188	32.8011
4.16	2.11389	2.37814	4.11272	14.9813	35.6584
4.2	2.30811	2.57278	4.49472	16.3053	38.6494
4.24	2.5139	2.77451	4.89195	17.6837	41.7648
4.28	2.73025	2.98396	5.3079	19.1225	45.0125
4.32	2.95773	3.20036	5.74001	20.6166	48.3844
4.36	3.19601	3.42411	6.18937	22.1682	51.8844
4.4	3.4449	3.65463	6.65574	23.7756	55.5073
4.44	3.70472	3.89197	7.13757	25.4367	59.2514
4.48	3.97457	4.13583	7.63684	27.1527	63.1149
4.52	4.25529	4.38584	8.14978	28.9177	67.0908
4.56	4.54538	4.64201	8.67994	30.7353	71.1798
4.6	4.84598	4.9036	9.22218	32.5968	75.3705
4.64	5.15527	5.17078	9.78057	34.5063	79.6651
4.68	5.47433	5.4425	10.3497	36.4542	84.0495
4.72	5.80134	5.71889	10.933	38.4437	88.5253
4.76	6.13707	5.99869	11.5261	40.4657	93.078
4.8	6.47995	6.28184	12.1309	42.5209	97.7063
4.84	6.83007	6.56702	12.7447	44.6024	102.397
4.88	7.18622	6.85377	13.3674	46.7073	107.146
4.92	7.54761	7.14073	13.9983	48.8316	111.944
4.96	7.91339	7.42681	14.6347	50.9688	116.78
5	8.28179	7.71068	15.2776	53.1174	121.651
5.04	8.65203	7.99076	15.9223	55.2682	126.544
5.08	9.02121	8.26584	16.5709	57.4218	131.458
5.12	9.38831	8.5339	17.2174	59.5677	136.38
5.16	9.74972	8.79372	17.864	61.7066	141.31
5.2	10.1041	9.04281	18.5049	63.8278	146.238
5.24	10.4478	9.27959	19.1413	65.9311	151.165
5.28	10.779	9.50143	19.7684	68.0077	156.084
5.32	11.0943	9.70706	20.3861	70.0558	160.998
5.36	11.3914	9.89487	20.9915	72.0699	165.904
5.4	11.6676	10.0642	21.5837	74.0466	170.805
5.44	11.9208	10.214	22.163	75.9846	175.704
5.48	12.1494	10.3429	22.7279	77.8791	180.6
5.52	12.351	10.4499	23.2817	79.7326	185.501
5.56	12.5242	10.5335	23.8223	81.5391	190.406
5.6	12.666	10.5937	24.3536	83.3028	195.322
5.64	12.7749	10.6299	24.8725	85.0179	200.249
5.68	12.8476	10.6424	25.383	86.69	205.198
5.72	12.8832	10.6304	25.883	88.3171	210.169
5.76	12.8786	10.5947	26.3768	89.9062	215.173
5.8	12.833	10.5364	26.8661	91.4609	220.216
5.84	12.7445	10.4595	27.3566	92.9888	225.307
5.88	12.6124	10.3696	27.8546	94.4993	230.457
5.92	12.4359	10.2746	28.3656	96.0008	235.675
5.96	12.2145	10.1841	28.8964	97.5088	240.978
6	11.9484	10.108	29.449	99.0336	246.375
6.04	11.6371	10.0577	30.0289	100.594	251.888
6.08	11.2823	10.0441	30.6366	102.202	257.525
6.12	10.8849	10.079	31.28	103.878	263.305
6.16	10.4489	10.1729	31.9631	105.631	269.237
6.2	9.97701	10.3361	32.6965	107.481	275.333
6.24	9.4741	10.5766	33.4875	109.44	281.595
6.28	8.94306	10.9007	34.3469	111.521	288.027
6.32	8.3877	11.3121	35.2842	113.739	294.631
6.36	7.81109	11.8119	36.3085	116.106	301.404
6.4	7.21692	12.3988	37.4305	118.636	308.344
6.44	6.6097	13.0687	38.6567	121.334	315.443
6.48	5.99426	13.8167	39.9982	124.214	322.694
6.52	5.3777	14.6356	41.4609	127.277	330.081
6.56	4.76811	15.5183	43.0557	130.533	337.594
6.6	4.17939	16.4566	44.787	133.982	345.213
6.64	3.631	17.4423	46.6608	137.632	352.923
6.68	3.15443	18.4675	48.677	141.484	360.703
6.72	2.79363	19.5255	50.8349	145.54	368.532
6.76	2.60123	20.6111	53.1318	149.798	376.389
6.8	2.61435	21.7188	55.563	154.255	384.249
6.84	2.82463	22.8431	58.1255	158.903	392.089
6.88	3.18514	23.9771	60.8112	163.727	399.883
6.92	3.6397	25.1141	63.6147	168.717	407.609
6.96	4.14531	26.2471	66.5242	173.85	415.239
7	4.67269	27.37	69.5306	179.111	422.753
7.04	5.20324	28.4772	72.6193	184.476	430.123
7.08	5.7251	29.5646	75.7776	189.922	437.328
7.12	6.22965	30.6297	78.9906	195.422	444.341
7.16	6.71161	31.671	82.2448	200.952	451.142
7.2	7.16593	32.6874	85.5272	206.486	457.707
7.24	7.58958	33.6768	88.8223	211.995	464.013
7.28	7.97879	34.6365	92.1164	217.457	470.043
7.32	8.33142	35.562	95.3917	222.842	475.773
7.36	8.64487	36.4492	98.6344	228.126	481.188
7.4	8.91784	37.2937	101.828	233.284	486.266
7.44	9.14948	38.0915	104.959	238.292	490.99
7.48	9.33996	38.8391	108.015	243.123	495.337
7.52	9.49052	39.5332	110.981	247.755	499.293
7.56	9.60276	40.1711	113.844	252.161	502.834
7.6	9.67974	40.7499	116.591	256.314	505.941
7.64	9.72375	41.2678	119.206	260.19	508.589
7.68	9.73758	41.7224	121.675	263.764	510.753
7.72	9.72231	42.112	123.983	267.015	512.409
7.76	9.67965	42.4341	126.114	269.917	513.531
7.8	9.61009	42.6867	128.057	272.453	514.098
7.84	9.51467	42.8669	129.798	274.598	514.089
7.88	9.39319	42.9723	131.327	276.338	513.486
7.92	9.24502	43.0004	132.633	277.651	512.272
7.96	9.06833	42.9488	133.706	278.525	510.434
8	8.86072	42.8156	134.534	278.94	507.956
8.04	8.62046	42.599	135.106	278.88	504.828
8.08	8.34643	42.2976	135.413	278.33	501.038
8.12	8.03936	41.9102	135.445	277.279	496.578
8.16	7.70022	41.4358	135.195	275.716	491.442
8.2	7.33152	40.8727	134.654	273.634	485.628
8.24	6.9354	40.2192	133.821	271.029	479.14
8.28	6.51499	39.4743	132.69	267.894	471.985
8.32	6.07252	38.6375	131.258	264.23	464.175
8.36	5.61057	37.7087	129.524	260.034	455.725
8.4	5.13128	36.6879	127.488	255.309	446.652
8.44	4.63734	35.5746	125.151	250.056	436.971
8.48	4.13179	34.3691	122.515	244.28	426.697
8.52	3.6179	33.0722	119.584	237.986	415.842
8.56	3.09995	31.6862	116.363	231.183	404.414
8.6	2.58312	30.2145	112.861	223.884	392.42
8.64	2.07496	28.6609	109.085	216.104	379.864
8.68	1.5857	27.0296	105.048	207.861	366.749
8.72	1.13522	25.3247	100.759	199.175	353.078
8.76	0.773459	23.5499	96.2356	190.07	338.856
8.8	0.632566	21.7088	91.4895	180.57	324.094
8.84	0.800869	19.8057	86.5378	170.704	308.81
8.88	1.12577	17.8471	81.3974	160.5	293.028
8.92	1.49214	15.8422	76.0876	149.992	276.78
8.96	1.86402	13.8042	70.6307	139.213	260.104
9	2.22989	11.7534	65.0525	128.201	243.046
9.04	2.58541	9.72547	59.3851	116.998	225.654
9.08	2.92723	7.78993	53.6669	105.649	207.985
9.12	3.25238	6.09951	47.9487	94.2039	190.094
9.16	3.55757	4.98643	42.2974	82.7168	172.041
9.2	3.8409	4.9325	36.8113	71.2542	153.889
9.24	4.10139	6.01641	31.6408	59.9012	135.7
9.28	4.33981	7.80862	27.0309	48.7888	117.54
9.32	4.55797	9.95282	23.3721	38.1514	99.4776
9.36	4.75853	12.2764	21.2064	28.5057	81.5907
9.4	4.94391	14.6985	21.0224	21.1492	63.9731
9.44	5.11587	17.176	22.8656	18.7812	46.775
9.48	5.27565	19.6826	26.2933	22.7889	30.3538
9.52	5.42397	22.2002	30.7467	30.5773	16.2903
9.56	5.56187	24.7146	35.8039	39.8138	13.6825
9.6	5.69026	27.2133	41.1959	49.5286	25.4942
9.64	5.81032	29.6842	46.7548	59.3306	40.165
9.68	5.9231	32.1156	52.3714	69.0361	55.0821
9.72	6.03036	34.496	57.9685	78.5423	69.7664
9.76	6.13456	36.8145	63.4887	87.7837	84.0638
9.8	6.23896	39.0609	68.8857	96.7119	97.9005
9.84	6.34697	41.2257	74.1225	105.289	111.232
9.88	6.46164	43.3002	79.1681	113.484	124.026
9.92	6.58559	45.2765	83.9974	121.271	136.256
9.96	6.72075	47.1482	88.589	128.626	147.898
10	6.86859	48.9097	92.9241	135.528	158.929
10.04	7.02973	50.5561	96.9859	141.959	169.328
10.08	7.20406	52.0832	100.758	147.899	179.074
10.12	7.3908	53.4872	104.225	153.331	188.148
10.16	7.589	54.7653	107.373	158.242	196.535
10.2	7.79775	55.9147	110.19	162.616	204.226
10.24	8.01629	56.9328	112.666	166.445	211.211
10.28	8.2439	57.8169	114.793	169.722	217.484
10.32	8.47979	58.5638	116.569	172.442	223.038
10.36	8.72287	59.1706	117.994	174.603	227.868
10.4	8.97179	59.6349	119.07	176.208	231.97
10.44	9.22488	59.9553	119.802	177.26	235.344
10.48	9.48012	60.1314	120.194	177.768	237.994
10.52	9.73492	60.1638	120.253	177.742	239.929
10.56	9.98633	60.0539	119.988	177.198	241.163
10.6	10.2313	59.8048	119.408	176.156	241.713
10.64	10.4672	59.4209	118.529	174.636	241.599
10.68	10.6925	58.9074	117.368	172.666	240.844
10.72	10.9061	58.2698	115.942	170.272	239.473
10.76	11.1079	57.5137	114.272	167.487	237.511
10.8	11.2973	56.6461	112.378	164.344	234.988
10.84	11.4734	55.6752	110.284	160.88	231.934
10.88	11.6346	54.6113	108.014	157.133	228.382
10.92	11.7781	53.4658	105.591	153.141	224.367
10.96	11.9005	52.2501	103.042	148.943	219.924
11	11.9978	50.9753	100.392	144.575	215.095
11.04	12.0666	49.6517	97.668	140.073	209.92
11.08	12.1054	48.2889	94.8936	135.472	204.443
11.12	12.1148	46.8957	92.0922	130.809	198.71
11.16	12.0973	45.4804	89.2837	126.116	192.766
11.2	12.0555	44.0505	86.4872	121.43	186.658
11.24	11.9914	42.6128	83.7189	116.78	180.432
11.28	11.9065	41.1734	80.9939	112.196	174.133
11.32	11.8015	39.7373	78.3241	107.7	167.801
11.36	11.677	38.3085	75.7184	103.31	161.474
11.4	11.5332	36.8907	73.1819	99.0381	155.186
11.44	11.3706	35.4863	70.7157	94.8936	148.968
11.48	11.1885	34.0977	68.3188	90.8824	142.844
11.52	10.9869	32.7265	65.9879	87.0087	136.838
11.56	10.7658	31.3744	63.7202	83.2758	130.968
11.6	10.5258	30.0431	61.5114	79.6831	125.247
11.64	10.2672	28.7356	59.3584	76.2285	119.689
11.68	9.98984	27.4553	57.2563	72.9053	114.298
11.72	9.69371	26.2069	55.2014	69.7077	109.081
11.76	9.37913	24.9951	53.1893	66.6276	104.036
11.8	9.0484	23.8255	51.2186	63.6607	99.1634
11.84	8.7051	22.7053	49.2896	60.8018	94.455
11.88	8.35528	21.6441	47.4064	58.0496	89.9044
11.92	8.00593	20.655	45.5764	55.4019	85.5024
11.96	7.66638	19.7533	43.8105	52.8592	81.2428
12	7.34785	18.9565	42.1234	50.4241	77.1199
12.04	7.0648	18.2826	40.5328	48.103	73.1311
12.08	6.83383	17.7506	39.0633	45.9093	69.2782
12.12	6.673	17.3797	37.7426	43.862	65.567
12.16	6.59918	17.1902	36.6039	41.9886	62.0121
12.2	6.62561	17.1993	35.6787	40.3178	58.6316
12.24	6.7599	17.4193	34.9991	38.8833	55.4538
12.28	7.00283	17.8533	34.589	37.7142	52.51
12.32	7.34954	18.4954	34.4658	36.8404	49.8426
12.36	7.7909	19.3308	34.6323	36.2827	47.4948
12.4	8.31677	20.3394	35.0817	36.0573	45.5169
12.44	8.91639	21.4992	35.7948	36.1644	43.9523
12.48	9.5803	22.7878	36.7465	36.5927	42.842
12.52	10.2984	24.1838	37.9051	37.3139	42.2101
12.56	11.0611	25.6656	39.235	38.2917	42.0659
12.6	11.8569	27.2117	40.6976	39.4819	42.394
12.64	12.6757	28.7999	42.2524	40.8388	43.1579
12.68	13.5075	30.4081	43.8598	42.3165	44.3019
12.72	14.3439	32.0144	45.4787	43.8707	45.759
12.76	15.1767	33.598	47.0733	45.4619	47.4604
12.8	15.9982	35.1386	48.6096	47.0515	49.3381
12.84	16.8008	36.618	50.0629	48.6078	51.3331
12.88	17.5773	38.0186	51.4112	50.099	53.3893
12.92	18.3215	39.3242	52.64	51.502	55.4623
12.96	19.0268	40.5196	53.7346	52.7925	57.5083
13	19.6871	41.5911	54.6847	53.9548	59.495
13.04	20.2948	42.5271	55.4791	54.9722	61.3892
13.08	20.8428	43.3181	56.1099	55.836	63.1685
13.12	21.323	43.9577	56.5716	56.5378	64.8095
13.16	21.7296	44.4406	56.8624	57.0741	66.2975
13.2	22.0561	44.7634	56.9856	57.443	67.6185
13.24	22.2973	44.9232	56.9458	57.6441	68.765
13.28	22.4469	44.9188	56.7537	57.6819	69.7334
13.32	22.5	44.7497	56.4194	57.5623	70.5228
13.36	22.4525	44.4173	55.9603	57.3004	71.1378
13.4	22.3018	43.9242	55.3931	56.9119	71.5817
13.44	22.0472	43.2763	54.7418	56.4227	71.8669
13.48	21.6887	42.4837	54.0295	55.8563	72.0038
13.52	21.2291	41.5609	53.2849	55.2446	72.0139
13.56	20.6732	40.5269	52.5353	54.6152	71.9145
13.6	20.0305	39.4042	51.8107	54.0021	71.7327
13.64	19.3112	38.2191	51.1409	53.4361	71.491
13.68	18.5278	37.0014	50.5559	52.9526	71.2195
13.72	17.6909	35.785	50.0847	52.5853	70.9451
13.76	16.8117	34.6067	49.7505	52.3672	70.699
13.8	15.902	33.5051	49.5738	52.3276	70.5106
13.84	14.9772	32.5169	49.5657	52.4868	70.4078
13.88	14.0579	31.6767	49.7356	52.8587	70.4186
13.92	13.1707	31.0141	50.0821	53.4418	70.5631
13.96	12.3494	30.5533	50.6021	54.2306	70.8616
14	11.6327	30.3105	51.2813	55.2047	71.3208
14.04	11.0639	30.293	52.1047	56.3448	71.9473
14.08	10.683	30.4979	53.0485	57.6192	72.7321
14.12	10.5212	30.9129	54.0899	59.0004	73.6687
14.16	10.5908	31.5171	55.2003	60.4523	74.735
14.2	10.8856	32.2821	56.3523	61.945	75.9128
14.24	11.3803	33.1759	57.5171	63.4428	77.171
14.28	12.0411	34.164	58.6674	64.9137	78.4815
14.32	12.8286	35.2138	59.778	66.3233	79.807
14.36	13.7062	36.2935	60.823	67.6398	81.1103
14.4	14.639	37.3748	61.781	68.8359	82.3525
14.44	15.5987	38.4312	62.6274	69.8855	83.4953
14.48	16.5602	39.4404	63.3447	70.7722	84.5084
14.52	17.5043	40.3826	63.9118	71.4773	85.36
14.56	18.4148	41.2412	64.3162	71.9929	86.0308
14.6	19.2792	42.0008	64.5411	72.3049	86.4956
14.64	20.0874	42.6474	64.5767	72.4101	86.7417
14.68	20.8301	43.1675	64.4104	72.2977	86.7474
14.72	21.5003	43.5498	64.0362	71.9663	86.5041
14.76	22.0902	43.7853	63.4489	71.4086	85.9964
14.8	22.5951	43.8683	62.6474	70.6236	85.2208
14.84	23.0103	43.7965	61.6335	69.6082	84.1698
14.88	23.3364	43.5693	60.4097	68.362	82.8424
14.92	23.5746	43.1893	58.9831	66.8871	81.238
14.96	23.7299	42.6585	57.3563	65.183	79.3569
15	23.8062	41.9802	55.5378	63.2567	77.2059
15.04	23.8081	41.1567	53.5291	61.1095	74.7872
15.08	23.7396	40.1914	51.34	58.7548	72.1152
15.12	23.6049	39.089	48.9748	56.198	69.1954
15.16	23.4093	37.8564	46.4459	53.4562	66.0487
15.2	23.1574	36.5028	43.762	50.5365	62.6854
15.24	22.8561	35.0383	40.9375	47.4547	59.1303
15.28	22.5105	33.4739	37.9854	44.2189	55.3981
15.32	22.1282	31.8191	34.9199	40.8422	51.5145
15.36	21.7146	30.0846	31.7567	37.3363	47.4998
15.4	21.2775	28.2807	28.5084	33.7142	43.3807
15.44	20.8229	26.4204	25.192	29.9949	39.1859
15.48	20.3586	24.5172	21.8176	26.194	34.9456
15.52	19.8921	22.5875	18.4021	22.3401	30.7006
15.56	19.4315	20.6487	14.9539	18.4591	26.4913
15.6	18.9856	18.7205	11.489	14.6049	22.3822
15.64	18.5615	16.8258	8.01594	10.8609	18.455
15.68	18.1685	14.9929	4.55173	7.4558	14.8727
15.72	17.8137	13.2596	1.11296	5.12712	11.9273
15.76	17.5067	11.6766	2.30749	5.44345	10.1608
15.8	17.2535	10.3145	5.66246	8.04278	10.1387
15.84	17.0613	9.26254	8.95414	11.3949	11.812
15.88	16.9337	8.61901	12.1662	14.9366	14.5407
15.92	16.8745	8.45212	15.2883	18.4914	17.7947
15.96	16.886	8.75826	18.3056	21.9866	21.2782
16	16.9685	9.45741	21.2117	25.387	24.8546
16.04	17.1209	10.4355	23.9928	28.663	28.4386
16.08	17.3374	11.5884	26.6455	31.8027	31.9923
16.12	17.6131	12.8361	29.1576	34.7855	35.4742
16.16	17.9387	14.1249	31.5274	37.6086	38.8671
16.2	18.3078	15.4183	33.7464	40.2578	42.1414
16.24	18.71	16.6948	35.8141	42.7346	45.2861
16.28	19.1374	17.9408	37.7265	45.0297	48.2811
16.32	19.5799	19.1486	39.4839	47.1429	51.1173
16.36	20.029	20.3138	41.088	49.068	53.7812
16.4	20.4769	21.4341	42.5393	50.8015	56.2609
16.44	20.9165	22.5095	43.8432	52.3424	58.5489
16.48	21.3441	23.54	44.9978	53.6858	60.631
16.52	21.7553	24.5271	46.0105	54.8368	62.507
16.56	22.1502	25.4712	46.8786	55.7893	64.1634
16.6	22.5257	26.3747	47.6119	56.553	65.6079
16.64	22.8825	27.2382	48.2093	57.1226	66.8299
16.68	23.2171	28.0628	48.6823	57.511	67.8411
16.72	23.5293	28.847	49.0324	57.715	68.6332
16.76	23.8165	29.5892	49.2698	57.7471	69.2158
16.8	24.0783	30.2859	49.3966	57.6077	69.583
16.84	24.3139	30.9345	49.4182	57.3074	69.7407
16.88	24.5234	31.533	49.3374	56.851	69.6889
16.92	24.7085	32.0802	49.156	56.2461	69.4307
16.96	24.8694	32.5763	48.8798	55.5022	68.974
17	25.0085	33.0209	48.5088	54.6228	68.3192
17.04	25.1234	33.4154	48.0541	53.6223	67.4818
17.08	25.214	33.7595	47.5179	52.5018	66.461
17.12	25.275	34.0546	46.9175	51.2809	65.2779
17.16	25.3046	34.3005	46.2587	49.9611	63.9299
17.2	25.2976	34.5001	45.5621	48.5658	62.4387
17.24	25.2534	34.6561	44.8339	47.0994	60.8026
17.28	25.1704	34.775	44.0926	45.5859	59.0444
17.32	25.0504	34.8623	43.3454	44.0325	57.1703
17.36	24.8947	34.9244	42.6106	42.4613	55.203
17.4	24.7046	34.9657	41.9008	40.8847	53.1559
17.44	24.4819	34.9893	41.2333	39.3235	51.0459
17.48	24.2263	34.9968	40.6229	37.7976	48.8916
17.52	23.9399	34.9883	40.0793	36.3259	46.7035
17.56	23.6213	34.9646	39.6134	34.9357	44.5066
17.6	23.2739	34.9246	39.2235	33.644	42.3068
17.64	22.8969	34.8686	38.9154	32.4827	40.1342
17.68	22.4957	34.7931	38.6787	31.4626	37.993
17.72	22.0706	34.6969	38.516	30.6126	35.9192
17.76	21.6267	34.5761	38.4122	29.9316	33.9202
17.8	21.1647	34.4302	38.3691	29.4377	32.0351
17.84	20.688	34.257	38.3698	29.1154	30.2749
17.88	20.1969	34.0573	38.4144	28.9685	28.6759
17.92	19.6922	33.8308	38.4846	28.9669	27.2489
17.96	19.1749	33.5785	38.5742	29.0974	26.0189
18	18.6442	33.3001	38.6628	29.321	24.9917
18.04	18.1039	32.9948	38.7374	29.6155	24.1753
18.08	17.5546	32.6614	38.7809	29.947	23.568
18.12	17.0037	32.297	38.7794	30.2931	23.157
18.16	16.4536	31.9007	38.7261	30.6318	22.9299
18.2	15.9123	31.4692	38.6102	30.9412	22.8525
18.24	15.3798	31.0027	38.4364	31.2112	22.9062
18.28	14.8606	30.4984	38.1951	31.4181	23.0453
18.32	14.3527	29.9571	37.8962	31.5626	23.2563
18.36	13.8589	29.3768	37.528	31.6225	23.4936
18.4	13.378	28.7592	37.1015	31.6101	23.7537
18.44	12.9115	28.1053	36.6055	31.5073	23.9946
18.48	12.4588	27.4197	36.052	31.3336	24.2193
18.52	12.0188	26.7062	35.4348	31.0756	24.3928
18.56	11.5923	25.9697	34.7661	30.7537	24.5237
18.6	11.1765	25.2143	34.046	30.3606	24.5882
18.64	10.7744	24.4428	33.2822	29.9119	24.5955
18.68	10.3823	23.6595	32.4805	29.4074	24.5351
18.72	10.0043	22.8662	31.6421	28.8541	24.412
18.76	9.63583	22.0678	30.7785	28.2602	24.2294
18.8	9.28118	21.2659	29.8846	27.6226	23.9838
18.84	8.93566	20.4659	28.977	26.9579	23.691
18.88	8.60328	19.6683	28.0458	26.2539	23.338
18.92	8.27967	18.8777	27.1104	25.5343	22.9507
18.96	7.96736	18.0941	26.1585	24.7802	22.5076
19	7.66331	17.3209	25.2094	24.0191	22.0411
19.04	7.36842	16.5589	24.2512	23.2298	21.5255
19.08	7.08189	15.8107	23.2993	22.4389	20.9941
19.12	6.80248	15.0777	22.3458	21.6285	20.4227
19.16	6.53177	14.3613	21.4001	20.8192	19.8392
19.2	6.26613	13.663	20.4614	20.0012	19.2272
19.24	6.00958	12.9823	19.5308	19.1841	18.6032
19.28	5.75654	12.3215	18.6161	18.3694	17.9636
19.32	5.51299	11.6787	17.709	17.5531	17.3092
19.36	5.27204	11.057	16.8257	16.7504	16.6527
19.4	5.04063	10.4537	15.9495	15.9429	15.9777
19.44	4.81153	9.87192	15.1033	15.1589	15.3132
19.48	4.59138	9.3086	14.2645	14.3685	14.6267
19.52	4.37392	8.76673	13.459	13.6087	13.9608
19.56	4.16412	8.24332	12.6629	12.843	13.272
19.6	3.95801	7.74051	11.9006	12.1113	12.6096
19.64	3.75759	7.25628	11.1517	11.3776	11.9277
19.68	3.56238	6.79127	10.4337	10.6767	11.2731
19.72	3.37037	6.34498	9.73538	9.98155	10.6073
19.76	3.1854	5.91613	9.06252	9.31355	9.9644
19.8	3.00098	5.50614	8.41717	8.66284	9.32392
19.84	2.82545	5.11159	7.78986	8.02996	8.69709
19.88	2.64806	4.73596	7.19887	7.42857	8.09053
19.92	2.48105	4.37382	6.61769	6.83339	7.4849
19.96	2.31049	4.03043	6.0813	6.285	6.91997
20	2.15103	3.69889	5.5472	5.73082	6.34179
20.04	1.98759	3.38561	5.06453	5.23761	5.82479
20.08	1.83472	3.08311	4.57899	4.72864	5.28166
20.12	1.67919	2.7979	4.14801	4.29108	4.81694
20.16	1.53195	2.52323	3.71327	3.8327	4.31811
20.2	1.38564	2.26415	3.33078	3.44925	3.90759
20.24	1.24286	2.01645	2.95029	3.04869	3.46462
20.28	1.10756	1.78161	2.61165	2.71545	3.10708
20.32	0.966962	1.56029	2.29162	2.38413	2.73662
20.36	0.844921	1.34711	1.98975	2.0938	2.42646
20.4	0.698872	1.15139	1.74683	1.85934	2.16436
20.44	0.592883	0.953632	1.46712	1.59645	1.88649
20.48	0.382686	0.779031	1.42177	1.64921	1.96325

## Sheet: Resp level - TBOAE glob
Data for Fig 3
Response levels [dB SPL]	global			0.5 kHz TBOAE					global			1 kHz TBOAE					global			2 kHz TBOAE					global			4 kHz TBOAE
				Stim. Level [dB SPL]								Stim. Level [dB SPL]								Stim. Level [dB SPL]								Stim. Level [dB SPL]
SSOAE- ears	subject	40	50	60	70	80			subject	40	50	60	70	80			subject	40	50	60	70	80			subject	40	50	60	70	80
	1	NaN	NaN	9.45443	14.9962	19.8005			1	5.23812	12.8029	16.5697	19.2091	22.2753			1	4.29675	11.4499	15.0736	18.7339	21.2731			1	NaN	4.55491	7.42685	9.19842	12.2843
	2	NaN	NaN	NaN	5.10164	9.55562			2	NaN	NaN	6.25094	9.62701	15.0652			2	NaN	4.16364	9.76597	14.5437	18.1554			2	NaN	7.5515	10.124	11.9922	14.5615
	3	NaN	NaN	2.21102	6.52986	12.3937			3	NaN	NaN	5.93205	9.34346	13.9997			3	NaN	2.13198	6.17649	11.3194	15.7102			3	NaN	-0.643591	2.68313	NaN	NaN
	4	NaN	-1.95276	3.42969	7.76049	11.3597			4	NaN	2.59828	6.76658	9.71825	13.6429			4	NaN	-0.409312	6.51754	10.5497	14.3291			4	NaN	-1.14068	2.03947	6.54249	9.30455
	5	NaN	NaN	NaN	2.78145	9.20762			5	NaN	NaN	7.57732	11.8711	17.3131			5	NaN	7.74922	13.3141	16.6693	20.4465			5	NaN	2.80941	10.812	15.5774	18.5611
	6	NaN	NaN	NaN	-0.0381847	10.2257			6	NaN	NaN	6.11693	12.722	17.6091			6	NaN	-0.182588	10.6168	17.2208	22.234			6	NaN	NaN	NaN	8.20596	12.7965
	7	NaN	NaN	4.40401	11.4219	17.2116			7	NaN	5.88562	11.1544	14.8493	18.7081			7	NaN	5.11362	8.53334	11.9169	13.979			7	NaN	2.95865	5.13824	7.07673	8.36208
	8	NaN	4.27282	9.03833	14.4407	18.4735			8	3.88009	9.26393	12.8896	16.1923	19.683			8	NaN	5.79116	8.79882	11.2989	15.5281			8	NaN	NaN	1.95588	5.52206	9.3226
	9	NaN	NaN	NaN	5.11404	11.8868			9	NaN	1.3125	6.0005	10.2018	12.4915			9	NaN	NaN	5.93413	9.00146	11.9494			9	NaN	NaN	NaN	4.78965	9.08989
	10	NaN	NaN	NaN	3.06751	9.15569			10	NaN	NaN	4.52615	9.07634	13.0593			10	NaN	NaN	NaN	9.38667	11.8185			10	NaN	NaN	5.47852	6.60287	10.546
	11	NaN	NaN	NaN	2.55134	12.9397			11	NaN	NaN	2.73104	8.47114	12.6042			11	NaN	NaN	0.573213	4.98751	12.2654			11	NaN	NaN	NaN	2.95242	6.26383
	12	NaN	NaN	3.23804	9.18023	14.0034			12	NaN	NaN	5.45668	9.63217	15.041			12	NaN	NaN	1.77907	8.18594	13.4518			12	NaN	NaN	NaN	3.19656	7.07437
	13	NaN	3.11502	7.26264	11.1754	15.1869			13	NaN	6.22299	9.90943	13.7879	17.0738			13	NaN	6.82353	10.5532	13.0131	15.2976			13	NaN	NaN	NaN	NaN	7.4658
	14	NaN	-0.538345	2.55134	9.91031	16.0442			14	NaN	2.94939	8.19652	13.1567	17.4924			14	0.562153	4.67731	9.32043	13.4518	17.8177			14	3.45039	6.33318	10.1239	12.8901	14.9514
				Stim. Level [dB SPL]								Stim. Level [dB SPL]								Stim. Level [dB SPL]								Stim. Level [dB SPL]
SSOAE+ ears	subject	40	50	60	70	80			subject	40	50	60	70	80			subject	40	50	60	70	80			subject	40	50	60	70	80
	1	1.43606	4.11455	5.91669	11.8127	17.1156			1	7.68029	11.6832	14.3738	16.4605	20.5312			1	15.2577	16.9594	19.3476	21.7231	24.4967			1	NaN	NaN	7.60963	14.2707	18.4075
	2	-0.0905819	NaN	8.01555	10.0103	14.9291			2	NaN	5.82762	9.26841	NaN	17.4996			2	NaN	9.83167	12.6314	16.3695	19.7197			2	NaN	NaN	2.66716	8.05301	11.6551
	3	NaN	2.95234	10.9923	15.4328	18.972			3	6.15761	11.6386	17.4582	20.3431	22.7578			3	7.06793	12.784	18.961	21.7768	23.2675			3	7.87416	10.5844	14.7034	17.3137	19.2988
	4	NaN	NaN	7.24098	13.6111	20.6244			4	4.58159	8.24128	13.1405	18.6839	21.7599			4	8.43591	12.8861	14.5882	17.4418	20.1034			4	12.3697	15.5081	16.6469	17.2594	18.4804
	5	NaN	NaN	6.90816	13.992	18.141			5	NaN	4.32463	12.271	17.5825	20.9795			5	NaN	5.77018	11.0555	15.5654	18.4738			5	1.12243	8.92102	12.2566	13.6583	14.29
	6	NaN	NaN	5.42265	12.2174	17.4379			6	4.64137	7.84	10.5958	14.5027	19.565			6	5.56209	12.0468	16.1453	19.8671	22.6275			6	11.3441	19.4177	21.2988	20.3656	20.4857
	7	NaN	NaN	-1.71838	8.12513	13.8066			7	NaN	-1.05708	8.30957	14.6595	20.4723			7	1.48582	7.61912	12.5838	17.5053	20.8723			7	4.01348	8.84835	11.5861	13.4957	14.2927
	8	NaN	NaN	NaN	6.94705	12.5629			8	NaN	3.07425	9.44411	12.9734	16.921			8	3.38639	8.97199	12.4193	16.5674	20.1452			8	4.47894	10.2307	13.0357	15.2566	17.4046
	9	NaN	NaN	7.19037	13.5459	18.4594			9	NaN	9.48687	13.4985	17.4335	19.9441			9	8.08564	13.824	16.9842	18.3781	19.5845			9	NaN	5.18724	9.48683	13.3282	15.7026
	10	NaN	NaN	0.750682	6.63704	16.1276			10	-1.91156	3.72795	9.22642	14.3283	20.0803			10	10.6391	15.475	17.1512	19.1859	20.395			10	NaN	2.9492	5.32362	10.5142	14.4122
	11	NaN	-0.211494	5.25314	9.84154	17.0086			11	NaN	5.95297	8.8125	13.5874	19.234			11	3.28515	8.36714	13.3922	19.6492	22.816			11	8.04303	9.43563	11.826	14.2944	16.7369
	12	4.59384	9.30434	11.3133	14.3664	19.7837			12	6.33201	9.61313	13.1138	17.9653	22.5804			12	-2.18995	4.17333	9.19386	14.4609	17.1333			12	NaN	4.7241	9.14136	11.6887	14.2835
	13	NaN	0.404533	6.668	13.2697	18.1988			13	0.864403	8.23959	13.678	16.1608	18.6184			13	NaN	6.74617	11.4943	15.7138	18.9199			13	4.66445	7.75509	9.13268	9.71857	10.1117
	14	NaN	5.87612	11.9477	16.3426	21.971			14	NaN	10.9246	15.0834	18.7108	23.0561			14	10.6402	14.032	16.0381	17.4197	19.8602			14	NaN	NaN	NaN	9.13268	10.8753
	15	-1.44216	3.61052	8.68062	11.9083	16.6463			15	3.9213	7.22039	11.0716	14.9518	18.3255			15	NaN	0.915603	8.37827	12.9519	16.1054			15	2.02599	6.56245	9.27986	11.3654	15.316
	16	NaN	-1.30298	6.60054	12.9826	17.1927			16	1.5778	7.67683	11.9267	16.6359	19.4986			16	2.67618	8.30233	14.0514	16.1088	17.3086			16	NaN	2.66812	7.18177	11.8312	12.9891
	NaN - SNR<3 dB

## Sheet: Resp level - TBOAE half oct
Data for Figs 4, 6, 7
Response levels [dB SPL]	half-octave band			0.5 kHz TBOAE					half-octave band			1 kHz TBOAE					half-octave band			2 kHz TBOAE					half-octave band			4 kHz TBOAE
				Stim. Level [dB SPL]								Stim. Level [dB SPL]								Stim. Level [dB SPL]								Stim. Level [dB SPL]
SSOAE- ears	subject	40	50	60	70	80			subject	40	50	60	70	80			subject	40	50	60	70	80			subject	40	50	60	70	80
	1	NaN	NaN	NaN	NaN	-6.19323			1	2.72752	10.1933	13.3863	15.4333	18.5854			1	1.21986	5.73494	9.01489	13.1383	18.198			1	2.21359	5.10578	7.61658	8.43222	11.4711
	2	NaN	NaN	NaN	NaN	-1.87208			2	-3.25974	1.66416	5.04856	8.00904	13.0544			2	-2.8225	1.00701	5.92303	9.88978	13.454			2	5.01679	7.64511	9.54464	10.0751	13.3491
	3	NaN	NaN	-3.27466	1.01581	2.6835			3	NaN	-1.71488	5.54733	8.3202	13.5783			3	-5.2159	0.42691	4.64777	10.3585	14.4799			3	-6.47551	-0.27982	2.61717	3.90214	6.26818
	4	NaN	-12.191	-3.80309	-0.302082	2.97674			4	-5.98108	2.48075	6.30281	7.99931	11.2252			4	-7.57218	-1.65815	3.90961	8.81468	13.1417			4	NaN	-6.35975	1.48909	6.26187	8.83246
	5	NaN	NaN	-12.832	-8.90418	-6.79282			5	NaN	-5.86493	2.31758	6.57603	12.0589			5	-4.7067	7.58905	12.641	16.0702	19.9611			5	-5.25529	2.93038	11.538	16.1763	19.2175
	6	NaN	NaN	NaN	NaN	-5.80335			6	NaN	NaN	-1.67649	7.28524	12.5327			6	NaN	-3.44431	8.24435	14.2384	18.2964			6	NaN	NaN	0.147432	8.2152	12.5086
	7	-13.0033	-11.9096	-8.44595	-7.37693	2.47443			7	-7.12436	0.474721	7.21001	12.4944	17.9953			7	-3.19165	2.09814	4.18789	5.61168	7.68661			7	0.197765	3.4694	5.12863	6.89309	7.82651
	8	-16.2736	-9.66485	-3.88889	-0.746736	4.1817			8	3.658	8.64883	12.0573	15.5222	19.5503			8	NaN	-0.504727	2.12694	5.60997	12.85			8	-2.32587	1.08997	2.40016	6.08931	9.82956
	9	NaN	NaN	NaN	NaN	-3.90842			9	NaN	-5.30336	1.41884	6.66932	9.02526			9	-3.36272	0.23869	3.11333	6.02279	9.94906			9	NaN	NaN	0.757259	5.01646	8.87434
	10	NaN	NaN	NaN	-8.21217	-3.09064			10	-6.32679	-1.03602	2.30162	4.77119	9.5888			10	0.917171	3.33375	6.30304	8.91982	10.9384			10	NaN	-0.889885	5.93713	6.83474	10.8634
	11	NaN	NaN	-8.66491	-4.35193	4.5573			11	NaN	-2.00106	2.17016	6.96887	9.96321			11	NaN	NaN	-2.18358	1.49148	8.49186			11	NaN	NaN	-4.05198	3.27736	6.88107
	12	NaN	NaN	-6.32761	1.07362	8.1827			12	NaN	-3.511	4.4783	8.11362	13.2983			12	NaN	NaN	0.381078	7.20892	11.4218			12	NaN	NaN	NaN	3.75063	7.53695
	13	NaN	NaN	NaN	-1.72521	2.52982			13	-3.9117	5.08349	8.28794	11.5363	14.5784			13	-1.84062	5.97725	9.66711	12.1435	14.042			13	NaN	NaN	-1.58449	1.2723	4.84806
	14	NaN	-8.29392	-4.35193	-1.82384	2.49079			14	-2.78898	2.50076	5.73386	9.37062	14.4402			14	0.868918	4.47347	8.06656	10.5929	12.5261			14	4.10785	7.20305	10.148	13.167	15.4038
				Stim. Level [dB SPL]								Stim. Level [dB SPL]								Stim. Level [dB SPL]								Stim. Level [dB SPL]
SSOAE+ ears	subject	40	50	60	70	80			subject	40	50	60	70	80			subject	40	50	60	70	80			subject	40	50	60	70	80
	1	-2.8341	0.568325	1.1458	4.40064	9.13492			1	-1.76144	0.291351	7.07319	11.6773	14.7563			1	14.0562	15.9507	18.7413	21.3198	24.0571			1	NaN	-3.52112	7.58546	14.2921	18.3682
	2	-3.16763	NaN	-1.8168	2.51506	6.99407			2	3.68176	5.01088	7.74488	8.81495	12.2935			2	6.69843	6.67815	10.4229	14.3331	19.2022			2	-5.92536	NaN	2.65139	7.86875	11.6831
	3	NaN	-7.55879	0.406401	6.54494	8.73021			3	3.51397	9.64243	14.0536	16.0585	18.2566			3	5.87094	10.578	14.9069	17.5044	18.9833			3	6.93558	9.05586	12.9523	15.7024	18.286
	4	-11.0972	NaN	-6.0933	-0.0790699	4.0743			4	3.3685	5.71891	11.3489	16.6563	19.9369			4	8.81226	12.6412	13.1957	14.0949	15.4985			4	12.7031	15.5846	16.5582	16.9313	17.5893
	5	NaN	NaN	-4.74119	2.11948	8.53782			5	-4.65468	3.45251	11.6286	14.8022	16.9608			5	-3.27441	5.45089	9.06957	12.1761	14.515			5	1.61237	9.62384	12.9502	14.3725	14.8242
	6	-11.8404	NaN	NaN	3.76159	9.31757			6	-3.1061	-0.696495	7.53337	11.4591	15.913			6	3.56153	10.9745	15.3172	17.1965	18.0936			6	12.3441	20.3799	22.1792	20.9053	20.4918
	7	NaN	NaN	NaN	-8.14007	2.51121			7	NaN	-5.17172	4.85821	9.21329	13.2233			7	1.65325	7.01106	10.9258	15.5212	18.3137			7	4.84221	9.7754	12.4236	14.173	14.875
	8	NaN	NaN	NaN	-2.51535	2.40621			8	NaN	-3.57182	2.27188	7.18059	11.3911			8	0.877352	6.24278	10.0742	12.4339	13.3785			8	4.74933	9.58935	12.3124	14.172	16.0031
	9	NaN	-8.72425	-0.217917	5.61415	10.947			9	-3.88121	6.073	9.43831	11.057	12.5468			9	8.56259	13.1649	15.4183	15.5794	16.6042			9	NaN	4.97278	9.44743	13.0505	14.8456
	10	NaN	NaN	-7.07586	-2.29379	7.15621			10	-7.31563	-1.02302	3.10184	9.3272	14.8502			10	9.54466	14.3341	15.8592	17.3278	18.0815			10	-6.24203	1.18466	2.33686	4.12919	5.39271
	11	NaN	-9.70236	NaN	-4.92569	0.838363			11	-2.25972	3.92998	6.93774	11.6324	17.6433			11	3.84275	8.6894	13.0976	17.2033	20.2171			11	8.99343	9.73604	11.3896	12.5505	13.7826
	12	-1.3764	1.76818	4.63549	6.98683	8.37299			12	5.58953	8.56052	11.9025	16.6925	21.927			12	-2.80694	3.13446	6.6498	9.85287	11.5144			12	-1.93544	4.16026	8.64476	11.8052	14.5
	13	-11.7191	-6.82758	-4.37136	-0.588338	4.88846			13	-1.77664	4.57489	10.8685	12.9501	15.3179			13	-2.38108	3.92046	8.36407	12.2541	15.9291			13	5.26854	7.35328	8.59774	8.45742	8.64039
	14	NaN	-9.48881	NaN	-0.578342	-0.281782			14	2.46308	9.88628	12.9028	17.0387	22.0743			14	11.3902	14.2611	14.9567	15.155	17.2008			14	NaN	-1.61502	1.2071	3.54987	5.7283
	15	NaN	NaN	-3.65305	1.58163	6.27784			15	4.39008	6.94209	9.52767	13.0864	17.1961			15	-6.35757	-1.72349	2.84601	8.77194	10.5333			15	2.97666	7.11593	9.73955	11.5198	15.2161
	16	NaN	-9.72961	-2.81276	3.46128	7.09234			16	-3.66902	4.52023	9.00103	14.3285	17.8273			16	0.910839	4.63856	7.26672	8.3832	10.0315			16	-3.00791	1.43319	5.06987	7.64654	10.0314
	NaN - SNR<3 dB

## Sheet: Resp level - CEOAE
Data for Figs 5, 6, 7
Response levels [dB SPL]	global			CEOAE					Response levels	half-octave band			CEOAE 0.5 kHz band					half-octave band			CEOAE 1 kHz band					half-octave band			CEOAE 2 kHz band					half-octave band			CEOAE 4 kHz band
				Stim. Level [dB SPL]									Stim. Level [dB SPL]								Stim. Level [dB SPL]								Stim. Level [dB SPL]								Stim. Level [dB SPL]
SSOAE- ears	subject	40	50	60	70	80			SSOAE- ears	subject	40	50	60	70	80			subject	40	50	60	70	80			subject	40	50	60	70	80			subject	40	50	60	70	80
	1	NaN	4.07309	12.4237	16.1629	18.3823				1	NaN	NaN	NaN	NaN	NaN			1	NaN	-2.76104	7.74331	11.6607	14.1232			1	NaN	-4.15588	3.37744	7.20809	10.7155			1	NaN	-0.889	2.17496	4.56187	5.80219
	2	NaN	NaN	NaN	7.65497	12.0688				2	NaN	NaN	-14.3538	NaN	NaN			2	NaN	NaN	-6.45068	0.617926	6.5078			2	NaN	NaN	NaN	0.890438	6.19464			2	NaN	NaN	NaN	0.33045	NaN
	3	NaN	NaN	0.629891	7.3926	12.1681				3	-6.17997	-6.03717	NaN	NaN	NaN			3	-11.7848	NaN	-9.22302	-0.0506294	6.22686			3	NaN	-7.63768	-3.88634	1.73435	6.73418			3	NaN	NaN	-3.18286	NaN	3.74599
	4	NaN	NaN	0.285882	6.25865	10.6159				4	NaN	NaN	NaN	-6.99847	-3.23905			4	NaN	NaN	-1.97936	3.37862	6.15998			4	NaN	-10.3861	-6.34585	-0.364915	4.47186			4	NaN	NaN	NaN	NaN	2.39491
	5	NaN	NaN	2.53468	11.291	16.5435				5	-17.2328	-13.0263	NaN	NaN	NaN			5	NaN	NaN	NaN	-7.39529	1.60998			5	NaN	NaN	-0.048269	8.78096	13.5406			5	NaN	NaN	-3.06555	6.66187	12.8257
	6	NaN	NaN	-0.136707	9.28351	16.7205				6	NaN	NaN	NaN	NaN	NaN			6	NaN	NaN	NaN	NaN	4.20602			6	NaN	NaN	-7.37009	2.9261	11.7572			6	NaN	NaN	NaN	-4.4937	1.62516
	7	NaN	0.372389	7.11476	11.6957	14.4896				7	NaN	NaN	NaN	-11.6499	-7.85537			7	NaN	NaN	-4.87785	4.78909	10.0413			7	NaN	-4.64371	0.262903	3.17544	4.83922			7	NaN	-3.76436	1.66184	4.68672	5.68036
	8	NaN	2.86224	9.73336	12.8262	16.2618				8	NaN	NaN	NaN	-8.9194	-2.20231			8	NaN	-0.276402	7.87747	11.4562	15.0581			8	NaN	-7.81408	-1.70508	1.62989	5.14295			8	NaN	-4.37396	1.97752	4.16872	5.16538
	9	NaN	NaN	1.50365	6.31285	9.76092				9	NaN	NaN	NaN	NaN	NaN			9	NaN	NaN	NaN	-2.36821	3.10558			9	NaN	NaN	-3.3435	0.592937	3.29861			9	NaN	NaN	NaN	-2.80591	1.9113
	10	NaN	NaN	3.28853	6.59613	9.08547				10	NaN	NaN	NaN	NaN	NaN			10	NaN	NaN	-5.87378	0.735817	1.23362			10	-9.64328	-3.201	2.08142	3.91214	5.66878			10	NaN	NaN	NaN	NaN	2.21806
	11	NaN	NaN	NaN	0.612475	6.84881				11	NaN	NaN	NaN	NaN	-7.65351			11	NaN	NaN	-10.2037	-2.93731	2.16182			11	NaN	NaN	NaN	-5.33628	-0.657231			11	NaN	NaN	NaN	NaN	-0.971723
	12	NaN	NaN	NaN	5.22461	10.3734				12	NaN	NaN	NaN	NaN	-6.24607			12	NaN	NaN	-6.54706	1.54783	6.1777			12	NaN	NaN	NaN	-5.80804	3.82611			12	NaN	NaN	NaN	NaN	NaN
	13	NaN	NaN	6.7524	10.8743	13.6293				13	NaN	NaN	NaN	NaN	-3.87573			13	NaN	NaN	1.65876	5.68231	9.15718			13	NaN	NaN	3.43097	7.59272	9.75896			13	NaN	NaN	NaN	-2.11322	NaN
	14	NaN	2.53733	7.83551	12.1828	15.1551				14	NaN	NaN	NaN	NaN	NaN			14	NaN	NaN	-0.152107	4.63106	7.77478			14	NaN	-5.15142	1.66989	5.34253	8.01363			14	-5.83514	-0.101755	4.59003	7.71139	9.91715
				Stim. Level [dB SPL]									Stim. Level [dB SPL]								Stim. Level [dB SPL]								Stim. Level [dB SPL]								Stim. Level [dB SPL]
SSOAE+ ears	subject	40	50	60	70	80			SSOAE+ ears	subject	40	50	60	70	80			subject	40	50	60	70	80			subject	40	50	60	70	80			subject	40	50	60	70	80
	1	4.08327	9.92476	16.8672	19.1047	21.6805				1	NaN	NaN	-0.866152	NaN	2.39203			1	NaN	-5.7138	1.1665	6.72298	8.9533			1	1.87983	8.26864	14.0863	16.6852	19.7574			1	NaN	NaN	-5.36824	5.33302	11.03
	2	NaN	0.872978	12.3866	13.8565	20.7231				2	NaN	-8.44412	-2.63545	0.636436	5.49543			2	NaN	-5.85318	5.1273	6.90585	11.6889			2	-4.94766	-4.10107	9.50369	10.3194	18.3339			2	NaN	NaN	4.18545	5.66451	12.725
	3	4.40275	10.4743	15.4828	19.8989	22.0934				3	NaN	NaN	NaN	NaN	4.45605			3	NaN	-4.20878	6.55364	12.5881	15.6014			3	-7.12572	-3.47124	7.87	12.8269	14.8349			3	1.79302	6.85759	8.88533	10.8388	13.1154
	4	2.18699	10.1661	15.4127	17.8565	19.1908				4	NaN	NaN	NaN	NaN	-2.66215			4	NaN	-10.2534	0.218703	7.71367	12.755			4	-9.35994	-2.04571	7.43753	10.1645	11.4028			4	0.524347	8.95219	13.9697	16.0063	15.9085
	5	NaN	4.78072	10.1099	13.8531	17.7494				5	NaN	NaN	NaN	NaN	-4.27912			5	NaN	-6.68337	-0.418689	7.18609	12.182			5	NaN	-5.78719	4.00156	6.46012	10.887			5	-4.79338	4.5651	8.6556	10.1582	11.9041
	6	5.29495	9.67614	20.5929	22.1531	22.5632				6	NaN	NaN	-8.54856	-5.8718	1.75544			6	NaN	-5.73823	-2.91453	3.81173	9.5033			6	NaN	0.0444477	8.43278	14.203	15.118			6	5.45449	8.81409	20.8817	21.6184	20.8816
	7	NaN	1.28378	8.88892	13.303	17.0368				7	NaN	NaN	NaN	NaN	NaN			7	NaN	NaN	NaN	-0.553331	6.42442			7	NaN	-3.67358	4.26414	8.56355	12.7385			7	NaN	0.34712	7.48413	10.5646	11.7498
	8	0.766532	6.62624	13.891	16.9698	18.5454				8	-12.1293	NaN	NaN	NaN	NaN			8	-5.99434	-8.13579	NaN	-3.03575	3.264			8	-9.79553	-1.28921	3.98021	8.36644	10.7499			8	NaN	1.08613	7.46795	11.0782	13.2008
	9	NaN	4.7867	11.98	16.0667	18.3245				9	NaN	NaN	NaN	-3.05421	2.02313			9	NaN	-7.20354	2.04148	7.52477	9.83634			9	NaN	3.83744	9.80144	12.9442	14.2039			9	NaN	NaN	0.249531	5.83894	10.0496
	10	NaN	8.80423	14.956	16.6448	18.1343				10	-10.4749	-17.9297	NaN	NaN	-3.60567			10	NaN	NaN	-8.7166	0.207846	6.26523			10	-4.23109	5.68342	13.5751	15.3386	16.1234			10	NaN	NaN	-2.24492	0.372599	2.29512
	11	-1.32257	5.3424	10.834	14.7541	17.7289				11	NaN	NaN	NaN	NaN	-9.57295			11	-15.2903	-10.3517	2.81667	5.97995	8.91816			11	-8.29785	-0.161906	6.45289	10.1125	12.7393			11	-1.74339	4.73246	7.85454	9.69661	10.4692
	12	NaN	3.15246	10.4031	13.2767	16.853				12	NaN	-6.5143	1.22159	3.16806	7.06741			12	-11.8106	-0.619532	6.77853	9.1266	13.0725			12	NaN	-10.3432	-2.06398	2.94867	7.50721			12	NaN	-4.05286	2.75614	6.78834	9.432
	13	NaN	0.463743	8.71821	14.0364	17.1599				13	-13.8014	-16.2314	NaN	-2.7675	-0.651197			13	NaN	-7.10184	0.639507	8.30858	12.2697			13	NaN	NaN	0.213631	5.68819	10.4792			13	NaN	-4.24528	4.3231	6.13282	6.77171
	14	NaN	5.41382	12.0924	15.1594	16.957				14	NaN	NaN	NaN	NaN	-1.9543			14	NaN	NaN	6.35045	10.9803	13.8134			14	NaN	5.8883	9.88274	11.108	11.461			14	NaN	NaN	NaN	-0.304212	2.16728
	15	NaN	1.92111	7.46972	11.7634	14.3595				15	NaN	NaN	NaN	-6.24255	-2.25433			15	-8.47203	-1.52871	4.21575	7.46455	9.58283			15	NaN	NaN	NaN	0.0327093	3.73858			15	NaN	-2.91494	2.493	6.50611	8.73449
	16	NaN	6.61641	10.6241	13.3086	15.403				16	NaN	NaN	NaN	-6.89255	-0.378371			16	NaN	NaN	-0.614317	5.48704	9.84856			16	NaN	-2.14405	2.91524	5.64674	6.65213			16	NaN	NaN	-0.891594	3.54621	6.62224
	NaN - SNR<3 dB

## Sheet: Latency - whole signal
Data for Fig 8
Latency [ms]	half-octave band			0.5 kHz TBOAE					half-octave band			1 kHz TBOAE					half-octave band			2 kHz TBOAE					half-octave band			4 kHz TBOAE
				Stim. Level [dB SPL]								Stim. Level [dB SPL]								Stim. Level [dB SPL]								Stim. Level [dB SPL]
SSOAE- ears	subject	40	50	60	70	80			subject	40	50	60	70	80			subject	40	50	60	70	80			subject	40	50	60	70	80
	1	NaN	NaN	NaN	NaN	NaN			1	12.44	12	11.6	8.8	8.96			1	11.28	11	7.2	6.16	7.28			1	7.12	7.4	7.28	7.2	5.64
	2	NaN	NaN	NaN	NaN	12.84			2	17.28	16.04	16.04	8.92	8.64			2	10.28	7.12	7.04	6.04	6			2	6.2	6.24	6.6	6.64	6.64
	3	NaN	NaN	16.32	13.64	10.24			3	NaN	14.72	14.84	9.04	8.96			3	12.56	11.6	10	6.08	6.16			3	7.68	7.32	6.92	6.52	5.32
	4	NaN	16.76	16.84	11.04	13.6			4	14.76	14.48	11.12	11.28	8.08			4	14.32	9.4	9	7.16	6.44			4	NaN	9.52	5.44	5.4	5.36
	5	NaN	NaN	10.28	10.28	10.56			5	NaN	11.4	12.32	12.72	6.68			5	7.8	7.92	7.4	7.28	7.92			5	NaN	6.16	5.24	5.36	5.64
	6	NaN	NaN	NaN	NaN	NaN			6	NaN	NaN	13.24	9.88	7.04			6	NaN	7.04	6.88	6.8	6.72			6	NaN	NaN	5.16	5.08	5.04
	7	17.56	16.92	16.56	10.04	7.4			7	13.36	10.4	8.2	8.12	7.96			7	13.44	13.2	8.52	6.4	7.56			7	6.44	6	6	6.04	5.92
	8	14.12	16.92	11.08	8.48	8.64			8	10.64	10.72	10.72	8.32	8.24			8	NaN	11.24	11.2	7.28	5.08			8	6.76	6.64	6.32	6.24	5.36
	9	NaN	NaN	NaN	NaN	12.32			9	NaN	10.92	10.76	10.64	10.72			9	12.16	12.4	6.4	6.44	5.52			9	NaN	NaN	6.24	5.4	5.32
	10	NaN	NaN	NaN	11.04	9.48			10	12.84	12.32	12.08	7.84	7.88			10	9.56	9.04	8.84	6.08	6.48			10	NaN	5.84	5.76	5.64	5.36
	11	NaN	NaN	13.4	12.96	13.4			11	NaN	17.04	13.2	10.28	10.48			11	NaN	NaN	7.88	7.6	6.56			11	NaN	NaN	6.8	5.28	5.24
	12	NaN	NaN	13.52	13.48	12.16			12	NaN	15.64	12.72	12.72	12.8			12	NaN	NaN	7.16	7.16	6			12	NaN	NaN	NaN	5.4	5.48
	13	NaN	NaN	NaN	15.52	6.2			13	16	15.32	15.24	6.4	6.56			13	11.08	7.92	7.72	7.8	5.68			13	NaN	NaN	5.8	5.8	5.8
	14	NaN	14.08	12.96	13.36	6.56			14	17.24	17.04	10.72	8.08	8.08			14	9.2	9.12	9.04	5.76	5.8			14	6.88	6.68	6.68	5.76	5.76
				Stim. Level [dB SPL]								Stim. Level [dB SPL]								Stim. Level [dB SPL]								Stim. Level [dB SPL]
SSOAE+ ears	subject	40	50	60	70	80			subject	40	50	60	70	80			subject	40	50	60	70	80			subject	40	50	60	70	80
	1	6.72	7.64	7.92	10.96	10.72			1	11.2	11.24	12.48	8.6	8.84			1	11.32	8.6	8.24	6	6.04			1	NaN	6.72	6.52	6.36	6.36
	2	8.24	NaN	14.92	15.52	10.28			2	15.56	15.36	15.72	12.12	11.88			2	12.88	14.24	12.68	6.16	5.76			2	7.56	NaN	7.44	7.24	5.8
	3	NaN	17.2	11.48	8.52	8.32			3	7.96	12.44	7.68	7.44	7.48			3	10.12	6.24	6.32	6.12	6.12			3	6.24	8	7.76	7.04	7.08
	4	NaN	NaN	13.44	13.6	9.36			4	14.12	11.4	8.24	8.44	8.4			4	9.6	9.44	9.24	9.12	5.32			4	6	5.84	5.76	6.04	5.68
	5	NaN	NaN	13.28	13.44	13.24			5	8	10.92	11.2	11.16	11.12			5	9.36	7.88	7.72	7.48	7.48			5	7.36	6.36	6.24	5.44	5.4
	6	12.36	NaN	NaN	9.2	7.92			6	12.72	14.08	13.88	13.68	7.56			6	7.76	12.72	9.36	5.88	7.6			6	14.44	6.04	10.04	7.08	7.04
	7	NaN	NaN	NaN	15.64	6.96			7	NaN	12.96	12.92	12.88	8			7	10.48	8.84	8.76	6.88	6.92			7	6.92	6.56	6.44	6.52	6.52
	8	NaN	NaN	NaN	10.08	10			8	NaN	10.44	10.36	10.24	10.24			8	10.88	10.76	10.68	7.12	7.36			8	6.24	6	5.88	5.76	5.6
	9	NaN	15.68	16.72	9.96	10.04			9	14.28	9.68	9.8	10	10.12			9	11.08	9.04	7.4	7.52	7.68			9	NaN	6.36	5.36	5.4	5.52
	10	NaN	NaN	12.32	8.24	8.68			10	7.44	7.16	9.84	9.84	7.04			10	9.32	8.6	8.44	5.88	5.88			10	5.96	6.8	6.64	6.56	5.48
	11	NaN	12.72	NaN	14.52	9.24			11	17.52	15.84	11.52	11.56	8.08			11	7.76	7.6	7.52	7.52	5.84			11	6.48	6.32	6.28	6.16	6.16
	12	17	16.96	16.96	16.72	11.24			12	16.4	16.48	12.32	12.32	10.12			12	13.32	11.88	10.76	10.68	6.68			12	6.8	6.8	6.64	6.6	6.68
	13	11.12	9.48	17.08	17.2	7.44			13	7.48	15.88	11.96	11.52	11.92			13	11.52	9.52	9.44	6.2	6.24			13	6.2	11.8	7.4	7	7
	14	NaN	17.72	NaN	17.32	7.52			14	16.72	17.04	11.28	6.48	6.4			14	8.6	8.56	8.48	8.44	5			14	NaN	5.6	5.76	5.88	6.8
	15	NaN	NaN	13.72	12.56	6.88			15	14.56	14.24	14.08	7.88	7.64			15	12.8	9.24	9.2	6.24	6.24			15	6.36	6.28	6.2	5.48	5.6
	16	NaN	13.84	13.8	7.68	7.6			16	13.48	10.88	10.84	7.4	7.44			16	10.16	7.12	7.16	7.28	6			16	6.84	6.68	6.28	6.12	6
	NaN - SNR<3 dB

## Sheet: Latency - Short Latency
Data for Fig 9
Latency [ms]	half-octave band			0.5 kHz TBOAE					half-octave band			1 kHz TBOAE					half-octave band			2 kHz TBOAE					half-octave band			4 kHz TBOAE
				Stim. Level [dB SPL]								Stim. Level [dB SPL]								Stim. Level [dB SPL]								Stim. Level [dB SPL]
SSOAE- ears	subject	40	50	60	70	80			subject	40	50	60	70	80			subject	40	50	60	70	80			subject	40	50	60	70	80
	1	NaN	NaN	NaN	NaN	NaN			1	12.44	12	11.6	11.56	11.56			1	NaN	7.32	7.2	7.2	7.28			1	6	6.08	6.16	5.52	5.64
	2	NaN	NaN	NaN	NaN	12.84			2	8.44	8.2	9.04	8.92	8.64			2	7.08	7.12	7.04	7	7.12			2	6.2	6.24	6.6	6.64	6.64
	3	NaN	NaN	13	13.64	13.56			3	NaN	8.04	8.88	9.04	8.96			3	NaN	NaN	6.08	6.08	6.16			3	6	5.8	5.52	5.32	5.32
	4	NaN	11.4	11.16	11.04	11.16			4	NaN	11.16	11.12	11.28	11.32			4	6.44	7.08	6.8	7.16	6.44			4	NaN	6.16	5.44	5.4	5.36
	5	NaN	NaN	10.28	10.28	10.56			5	NaN	NaN	6.64	6.68	6.68			5	7.8	7.92	7.4	7.28	7.92			5	NaN	6.16	5.24	5.36	5.64
	6	NaN	NaN	NaN	NaN	NaN			6	NaN	NaN	10.48	9.88	10.16			6	NaN	7.04	6.88	6.8	6.72			6	NaN	NaN	5.16	5.08	5.04
	7	8.4	7.72	8.32	8.04	7.4			7	NaN	8.08	8.2	8.12	7.96			7	8.4	8.24	8.52	7.56	7.56			7	6.44	6	6	6.04	5.92
	8	NaN	7.8	8.44	8.48	8.64			8	NaN	NaN	8.56	8.32	8.24			8	NaN	6.88	7.44	7.28	7.32			8	6.76	6.64	6.32	6.24	6.4
	9	NaN	NaN	NaN	NaN	12.32			9	NaN	10.92	10.76	10.64	10.72			9	NaN	NaN	6.4	6.44	5.52			9	NaN	NaN	6.24	5.4	5.32
	10	NaN	NaN	NaN	11.04	11.28			10	8.16	9.2	8.8	7.84	7.88			10	NaN	NaN	6	6.08	6.48			10	NaN	5.84	5.76	5.64	5.36
	11	NaN	NaN	13.4	12.96	13.4			11	NaN	NaN	10.16	10.28	10.48			11	NaN	NaN	7.88	7.6	7.68			11	NaN	NaN	5.36	5.28	5.24
	12	NaN	NaN	NaN	NaN	12.16			12	NaN	10.16	9.76	9.92	9.88			12	NaN	NaN	5.84	5.88	6			12	NaN	NaN	NaN	5.4	5.48
	13	NaN	NaN	NaN	6	6.2			13	6.52	6.52	6.48	6.4	6.56			13	7.84	7.92	7.72	7.8	7.12			13	NaN	NaN	5.8	5.8	5.8
	14	NaN	6.84	NaN	6.6	6.56			14	8.72	8.28	8.16	8.08	8.08			14	NaN	6.24	5.8	5.76	5.8			14	6.08	6.68	6.68	5.76	5.76
				Stim. Level [dB SPL]								Stim. Level [dB SPL]								Stim. Level [dB SPL]								Stim. Level [dB SPL]
SSOAE+ ears	subject	40	50	60	70	80			subject	40	50	60	70	80			subject	40	50	60	70	80			subject	40	50	60	70	80
	1	NaN	11.24	NaN	10.96	10.72			1	11.2	11.24	11	10.76	10.76			1	6.76	5.56	5.72	6	6.04			1	NaN	6.72	6.52	6.36	6.36
	2	NaN	NaN	10.04	10.4	10.28			2	NaN	NaN	NaN	NaN	7.32			2	5.28	6.44	6.28	6.16	5.76			2	NaN	NaN	6.2	5.96	5.8
	3	NaN	8.8	8.84	8.52	8.32			3	7.96	8.2	7.68	7.44	7.48			3	5.92	6.24	6.32	6.12	6.12			3	6.24	6.32	6.4	6.48	5.6
	4	NaN	NaN	13.44	13.6	13.64			4	9.44	NaN	8.24	8.44	8.4			4	5.52	6.68	5.92	5.84	5.32			4	6	5.84	5.76	6.04	5.68
	5	NaN	NaN	13.28	13.44	13.24			5	10.92	10.92	11.2	11.16	11.12			5	NaN	7.88	7.72	7.48	7.48			5	5.76	6.36	6.24	5.44	5.4
	6	8.88	NaN	NaN	8.04	7.92			6	8.24	8.32	8.2	7.64	7.56			6	7.76	7.64	7.56	7.56	7.6			6	6.04	6.04	5.84	5.8	5.64
	7	NaN	NaN	NaN	7.32	6.96			7	NaN	NaN	NaN	8.08	8			7	NaN	NaN	6.88	6.88	6.92			7	NaN	NaN	NaN	NaN	NaN
	8	NaN	NaN	NaN	10.08	10			8	NaN	10.44	10.36	10.24	10.24			8	7.6	7.8	7.12	7.12	7.36			8	6.24	6	5.88	5.76	5.6
	9	NaN	10	9.8	9.96	10.04			9	9.84	9.68	9.8	10	10.12			9	NaN	7.64	7.4	7.52	7.68			9	NaN	6.36	5.36	5.4	5.52
	10	NaN	NaN	8.04	8.24	8.68			10	7.44	7.16	7.16	6.92	7.04			10	9.32	8.6	8.44	8.4	7.88			10	5.96	5.76	6.64	6.56	5.48
	11	NaN	10.24	NaN	9.6	9.24			11	7.68	NaN	NaN	8.28	8.08			11	7.76	7.6	7.52	7.52	7.68			11	6.48	6.32	6.28	6.16	6.16
	12	10.8	12.24	11.16	11.36	11.24			12	NaN	10.84	10.12	10.04	10.12			12	8.88	8.4	7.96	7.92	8.48			12	NaN	NaN	5.24	5.16	5.16
	13	11.12	11.44	10.88	11.28	11.24			13	12.24	11.96	11.96	11.52	11.92			13	NaN	NaN	6.64	6.2	6.24			13	6.2	6.08	NaN	7	7
	14	NaN	8.4	NaN	7.72	7.52			14	6.12	6.16	6.64	6.48	6.4			14	8.6	8.56	8.48	8.44	8.48			14	NaN	5.6	5.76	5.88	6.8
	15	NaN	NaN	NaN	12.56	12			15	8.56	8.24	8.04	7.88	7.64			15	5.64	6.68	6.44	6.24	6.24			15	6.36	6.28	6.2	5.48	5.6
	16	NaN	NaN	7.24	7.68	7.6			16	6.6	7.8	7.52	7.4	7.44			16	8.08	7.12	7.16	7.28	7.4			16	6.84	6.68	6.28	6.12	6
	NaN - SNR<3 dB

## Sheet: Latency - Long Latency
			Data for Fig 9
Latency [ms]	half-octave band			0.5 kHz TBOAE					half-octave band			1 kHz TBOAE					half-octave band			2 kHz TBOAE					half-octave band			4 kHz TBOAE
				Stim. Level [dB SPL]								Stim. Level [dB SPL]								Stim. Level [dB SPL]								Stim. Level [dB SPL]
SSOAE- ears	subject	40	50	60	70	80			subject	40	50	60	70	80			subject	40	50	60	70	80			subject	40	50	60	70	80
	1	NaN	NaN	NaN	NaN	NaN			1	17.44	17.44	17.72	17.72	17.64			1	11.28	11	10.84	10.88	10.88			1	7.12	7.4	7.28	7.2	7.2
	2	NaN	NaN	NaN	NaN	15.6			2	NaN	16.04	16.04	16.36	16.04			2	10.28	10.68	10.92	10.76	10.8			2	6.2	6.24	6.6	6.64	6.64
	3	NaN	NaN	16.32	16.72	16.8			3	NaN	12.56	12.36	12.16	12.2			3	10	10.12	10	10.08	10.16			3	7.68	7.32	6.92	7.76	7.6
	4	NaN	16.76	16.84	16.6	16.68			4	14.76	14.48	14.2	14.16	14.24			4	9.88	9.4	9	8.56	8.4			4	NaN	7.6	6.12	6.84	6.88
	5	NaN	NaN	17.56	17.8	17.64			5	NaN	12.76	12.32	12.72	12.88			5	13.52	13.68	13.6	13.4	NaN			5	NaN	6.16	6.12	6.24	6.28
	6	NaN	NaN	NaN	NaN	NaN			6	NaN	NaN	13.24	13.48	13.76			6	NaN	8.6	8.4	8	7.88			6	NaN	NaN	7.4	6.28	7.04
	7	NaN	16.92	16.56	16.2	16.16			7	14.96	14.88	14.76	14.76	14.8			7	12.08	11.4	10.6	11	11.24			7	6.44	7.52	7.2	6.68	6.6
	8	17.44	16.92	16.76	16.72	16.32			8	15.04	15.16	15.36	15.52	15.6			8	NaN	11.24	11.2	11.08	11.08			8	6.76	7.8	7.92	6.96	7.6
	9	NaN	NaN	NaN	NaN	NaN			9	NaN	13.68	13.96	13.76	13.84			9	10.36	10.28	10.16	10.36	10.16			9	NaN	NaN	6.24	6.28	6.32
	10	NaN	NaN	NaN	15.28	NaN			10	12.84	12.32	NaN	13.44	13.6			10	9.56	9.04	8.84	8.76	8.68			10	NaN	7.24	6.44	6.44	6.24
	11	NaN	NaN	16.48	16.32	16.76			11	NaN	13.8	13.2	13.28	13.36			11	NaN	NaN	9.52	9.44	9.56			11	NaN	NaN	6.8	6.64	6.64
	12	NaN	NaN	16.36	16.52	16.64			12	NaN	12.6	12.72	12.72	12.8			12	NaN	NaN	NaN	9.36	10.08			12	NaN	NaN	NaN	7	6.96
	13	NaN	NaN	NaN	15.52	15.76			13	16	15.32	15.24	15.2	15.28			13	9.48	9.2	9.04	8.88	8.88			13	NaN	NaN	6.4	6.84	7.56
	14	NaN	17.36	16.32	16.8	15.84			14	17.24	17.04	16.76	16.72	16.84			14	9.2	9.12	9.04	8.96	9			14	6.88	6.68	6.68	5.76	5.76
				Stim. Level [dB SPL]								Stim. Level [dB SPL]								Stim. Level [dB SPL]								Stim. Level [dB SPL]
SSOAE+ ears	subject	40	50	60	70	80			subject	40	50	60	70	80			subject	40	50	60	70	80			subject	40	50	60	70	80
	1	15.2	14.76	15	NaN	15.48			1	NaN	NaN	12.48	12.24	12.24			1	11.32	11.32	11.28	11.28	11.32			1	NaN	6.72	6.52	7.36	7.24
	2	15.84	NaN	14.92	15.52	15.4			2	15.56	15.36	15.72	15.56	14.96			2	12.88	12.96	12.68	12.44	12.32			2	7.56	NaN	7.44	7.24	6.72
	3	NaN	17.2	16.72	17.64	17.36			3	NaN	12.44	12.16	12	12			3	10.12	10.36	10.52	10.56	10.64			3	6.24	8	7.76	7.04	7.08
	4	NaN	NaN	17.36	16.76	NaN			4	14.12	13.4	13.36	13.28	13.4			4	9.6	9.44	9.24	9.12	9.68			4	7.8	7.92	7.84	7.72	7.72
	5	NaN	NaN	17.12	17.16	17			5	14.32	14.6	14.4	14.04	14.04			5	9.36	7.88	9.16	8.8	8.76			5	7.36	7.28	8.24	8.24	8.2
	6	16.4	NaN	NaN	17.2	17.08			6	NaN	14.08	13.88	13.68	13.6			6	NaN	9.2	9.36	9.2	9.36			6	NaN	NaN	NaN	7.08	7.04
	7	NaN	NaN	NaN	15.64	15.4			7	NaN	12.96	12.92	12.88	12.88			7	8.96	8.84	8.76	8.72	7.96			7	6.92	6.56	6.44	6.52	6.52
	8	NaN	NaN	NaN	16.4	15.56			8	NaN	13.56	12.84	12.6	12.48			8	10.88	10.76	10.68	10.56	10.56			8	9.68	9.04	8.84	8.72	8.12
	9	NaN	NaN	14.88	14.48	14.32			9	12.28	12.08	11.88	11.84	11.92			9	9.08	9.04	8.88	8.72	8.8			9	NaN	6.36	6.24	7.08	7.04
	10	NaN	NaN	15.84	16.24	NaN			10	16.16	16.04	15.96	15.48	16.56			10	9.32	9.52	9.52	9.56	9.68			10	5.96	6.8	6.64	6.56	6.64
	11	NaN	NaN	NaN	14.52	14.52			11	17.52	NaN	17.6	17.16	16.76			11	NaN	NaN	NaN	13.8	14.04			11	6.48	7.56	7.28	7.08	7.4
	12	17	16.96	16.96	16.72	16.76			12	12.48	12.4	12.32	12.32	12.52			12	10.8	10.88	10.76	10.68	10.56			12	6.8	6.8	6.64	6.6	6.68
	13	16.88	16.76	17.08	17.2	16.96			13	NaN	15.88	15.76	15.52	15.32			13	9.52	9.52	9.44	9.08	9.08			13	6.2	7.36	7.4	7	7
	14	NaN	17.72	NaN	17.32	17.6			14	16.72	17.04	17.04	17	17.2			14	10.68	10.76	10.64	10.56	10.48			14	NaN	6.68	6.8	5.88	6.8
	15	NaN	NaN	17.4	16.96	16.68			15	14.56	14.24	14.08	13.88	13.76			15	9.2	9.24	9.2	9.16	8.44			15	7.52	7.52	7.48	7.52	6.84
	16	NaN	13.84	13.8	13.84	13.84			16	16.56	16.24	16.08	16.04	16.2			16	10.16	10.16	11.28	11.32	10.56			16	6.84	6.68	7.88	7.6	7.6
	NaN - SNR<3 dB

## Sheet: Resp level - Short Latency
			Data for Fig 9
Resp level [dB SPL]	half-octave band			0.5 kHz TBOAE					half-octave band			1 kHz TBOAE					half-octave band			2 kHz TBOAE					half-octave band			4 kHz TBOAE
				Stim. Level [dB SPL]								Stim. Level [dB SPL]								Stim. Level [dB SPL]								Stim. Level [dB SPL]
SSOAE- ears	subject	40	50	60	70	80			subject	40	50	60	70	80			subject	40	50	60	70	80			subject	40	50	60	70	80
	1	NaN	NaN	NaN	NaN	NaN			1	14.1977	22.1844	25.8031	26.6485	28.2643			1	NaN	15.1676	23.5215	28.4903	32.2813			1	13.0077	17.2261	17.8864	20.9205	24.508
	2	NaN	NaN	NaN	NaN	9.19394			2	1.04705	4.10893	6.49184	18.3541	23.2526			2	4.66965	15.1745	22.8099	26.5804	28.5928			2	16.8016	20.3992	21.6847	24.7145	26.6905
	3	NaN	NaN	4.71765	10.0262	12.412			3	NaN	4.62585	12.7927	18.9882	25.097			3	NaN	NaN	12.3484	23.4083	29.1781			3	0.991772	5.63528	9.58154	14.3453	17.4945
	4	NaN	-4.32404	5.66293	8.97117	10.3211			4	NaN	8.30103	15.495	17.3813	17.7882			4	0.450302	4.40093	14.978	21.3652	24.4981			4	NaN	4.54291	14.7607	19.7608	22.4093
	5	NaN	NaN	-4.2371	3.22299	6.68071			5	NaN	NaN	0.0814963	14.7538	25.7164			5	9.25924	20.3529	25.9638	28.0497	29.129			5	NaN	14.3995	21.6651	24.9254	27.1467
	6	NaN	NaN	NaN	NaN	NaN			6	NaN	NaN	11.801	19.3607	23.2215			6	NaN	12.2582	23.8544	29.9896	32.6991			6	NaN	NaN	10.2392	18.0617	21.7045
	7	-8.03539	-10.0349	1.79475	7.80965	16.2325			7	NaN	9.23134	19.5973	25.1771	29.3034			7	5.37293	12.5448	15.7695	20.2091	22.0089			7	14.1014	18.5594	21.2921	22.3627	22.4101
	8	NaN	-1.14802	6.68948	12.6895	17.3221			8	NaN	NaN	21.083	26.0937	30.195			8	NaN	10.0576	12.8914	17.2549	19.6585			8	12.6437	15.3367	16.437	18.8429	18.6151
	9	NaN	NaN	NaN	NaN	7.41477			9	NaN	10.868	16.9994	20.3336	22.1322			9	NaN	NaN	13.2552	15.9116	19.4634			9	NaN	NaN	13.1831	17.0658	20.0341
	10	NaN	NaN	NaN	5.67459	6.95788			10	-2.00542	3.46499	11.984	16.5445	21.8918			10	NaN	NaN	14.6738	19.6658	20.7989			10	NaN	12.795	19.5384	20.7548	18.7532
	11	NaN	NaN	2.02413	7.5222	16.3633			11	NaN	NaN	8.476	18.0217	22.5525			11	NaN	NaN	9.5534	14.9437	18.8477			11	NaN	NaN	6.80692	16.2522	19.9821
	12	NaN	NaN	NaN	NaN	19.0351			12	NaN	-2.42882	8.6568	15.0971	20.7569			12	NaN	NaN	8.61606	18.4319	25.059			12	NaN	NaN	NaN	15.7559	18.7308
	13	NaN	NaN	NaN	5.58099	15.3693			13	-15.9153	4.73839	15.2602	22.8351	26.8311			13	6.90882	18.1549	23.0026	23.4816	22.8243			13	NaN	NaN	13.3128	15.1458	16.2319
	14	NaN	-0.227251	NaN	8.87389	19.2285			14	-4.49353	1.0298	12.6772	20.7369	26.1692			14	NaN	8.99548	18.2826	24.9891	28.5662			14	15.5096	21.9001	23.4876	22.6599	22.8895
				Stim. Level [dB SPL]								Stim. Level [dB SPL]								Stim. Level [dB SPL]								Stim. Level [dB SPL]
SSOAE+ ears	subject	40	50	60	70	80			subject	40	50	60	70	80			subject	40	50	60	70	80			subject	40	50	60	70	80
	1	NaN	10.011	NaN	14.264	21.2102			1	12.986	14.1681	17.1259	21.9916	24.6176			1	21.7441	23.3636	25.9872	32.378	36.9214			1	NaN	10.4872	20.6225	25.4286	29.1076
	2	NaN	NaN	10.6832	10.7977	18.3268			2	NaN	NaN	NaN	NaN	21.9598			2	12.8433	13.6845	16.7322	24.8895	30.557			2	NaN	NaN	11.3743	19.5209	25.2282
	3	NaN	-4.18287	8.43573	16.9788	20.8945			3	12.1862	16.7912	23.7647	27.084	29.793			3	14.3051	21.3159	28.6997	31.0085	31.6782			3	19.4876	20.8165	23.3996	20.8312	24.8537
	4	NaN	NaN	8.12656	13.0231	14.8842			4	12.1432	NaN	20.5796	26.7917	29.9233			4	12.7756	17.618	21.1283	25.498	25.9808			4	24.8669	28.5963	29.3574	30.5223	30.7222
	5	NaN	NaN	8.085	13.8951	17.5915			5	2.75858	13.2153	23.787	26.995	29.1544			5	NaN	15.3602	22.2747	26.3169	29.2131			5	9.15574	17.6058	20.7832	25.0836	26.2679
	6	-0.29438	NaN	NaN	13.5725	22.6577			6	7.83039	11.2538	14.4355	20.2207	28.445			6	13.3942	19.4255	21.6064	27.7273	30.3756			6	18.5822	27.8203	29.9141	28.7729	28.6633
	7	NaN	NaN	NaN	-0.354253	14.6369			7	NaN	NaN	NaN	19.0109	28.2665			7	NaN	NaN	21.8943	28.5649	32.3057			7	NaN	NaN	NaN	NaN	NaN
	8	NaN	NaN	NaN	10.4445	17.8705			8	NaN	8.47639	17.3323	21.2411	22.8487			8	11.6965	14.1864	19.8808	26.82	28.3408			8	16.5031	23.8372	27.7496	28.4954	30.2663
	9	NaN	-12.2674	6.77166	16.5009	22.926			9	3.95816	18.2176	21.459	24.4545	26.5559			9	NaN	21.1578	26.7631	28.7385	29.4036			9	NaN	18.9905	22.6448	26.145	28.5757
	10	NaN	NaN	1.32183	6.88532	17.2912			10	4.57886	9.78164	15.3573	21.9403	28.2145			10	19.6124	25.5505	26.7202	25.4606	26.6215			10	8.47885	12.3772	17.0099	17.9411	20.4558
	11	NaN	-0.21148	NaN	8.05454	16.0543			11	3.28608	NaN	NaN	20.1262	28.7752			11	12.3026	20.445	26.6452	30.6721	30.0813			11	18.7499	21.6902	23.41	24.9169	24.8948
	12	3.93332	9.56841	12.9466	17.3407	20.9077			12	NaN	12.0225	13.5257	23.8514	30.1201			12	2.46745	12.9732	17.8002	20.6815	22.7428			12	NaN	NaN	13.0248	18.3284	23.0278
	13	0.655701	1.8949	4.19758	6.68964	12.9573			13	4.34659	14.1825	22.4952	24.6623	27.598			13	NaN	NaN	18.2402	23.578	26.7236			13	13.0997	15.074	NaN	21.3614	22.7928
	14	NaN	-7.87779	NaN	12.2893	20.0222			14	5.21411	8.36733	18.0773	26.7254	34.0329			14	18.6064	23.1725	24.4738	25.3479	24.1198			14	NaN	11.3976	15.3761	17.1712	17.7873
	15	NaN	NaN	NaN	12.2742	16.2677			15	7.78608	9.40041	18.7889	24.6375	28.638			15	-0.0755876	4.03287	15.9792	23.8847	26.7615			15	16.7066	20.072	23.0867	23.0899	23.2711
	16	NaN	NaN	4.45963	13.2594	19.7614			16	4.60066	7.95869	18.8634	27.1937	31.0886			16	9.04662	17.7321	22.4242	24.1466	23.7077			16	10.2846	14.4856	19.058	20.9009	21.5487
	NaN - SNR<3 dB

## Sheet: Resp level - Long Latency
Data for Fig 9
Resp level [dB SPL]	half-octave band			0.5 kHz TBOAE					half-octave band			1 kHz TBOAE					half-octave band			2 kHz TBOAE					half-octave band			4 kHz TBOAE
				Stim. Level [dB SPL]								Stim. Level [dB SPL]								Stim. Level [dB SPL]								Stim. Level [dB SPL]
SSOAE- ears	subject	40	50	60	70	80			subject	40	50	60	70	80			subject	40	50	60	70	80			subject	40	50	60	70	80
	1	NaN	NaN	NaN	NaN	NaN			1	9.0971	12.9821	11.4546	10.6949	8.06714			1	13.8322	19.3332	20.8334	23.1191	22.8915			1	16.3523	17.8595	21.1986	23.0071	21.6755
	2	NaN	NaN	NaN	NaN	4.23044			2	NaN	11.163	14.2386	14.032	13.4281			2	10.9783	12.4801	13.1015	13.9163	16.1392			2	16.8016	20.3992	21.6847	24.7145	26.6905
	3	NaN	NaN	6.48712	9.76408	10.0195			3	NaN	8.13582	13.2878	15.4323	19.2733			3	0.708842	9.86275	15.3447	16.2171	16.722			3	5.91618	12.7409	15.1766	15.2525	16.5897
	4	NaN	0.201873	6.3397	8.58753	9.67414			4	4.5417	11.2262	15.2441	16.3309	17.0525			4	1.95686	9.05862	16.9065	18.1128	18.9627			4	NaN	5.28801	11.4185	13.7405	17.0494
	5	NaN	NaN	-5.0348	-8.29331	-1.9677			5	NaN	7.48381	15.8761	17.6112	17.7572			5	-0.467673	11.4114	16.0366	18.7474	NaN			5	NaN	14.3995	21.4236	23.626	22.3357
	6	NaN	NaN	NaN	NaN	NaN			6	NaN	NaN	14.1312	19.1632	21.9841			6	NaN	6.06561	16.2678	20.7775	24.9582			6	NaN	NaN	9.48799	15.7977	16.3403
	7	NaN	4.3502	7.41638	8.41401	9.45607			7	5.319	10.4042	13.2568	14.2849	15.549			7	6.41943	12.2237	13.9448	15.301	15.5993			7	14.1014	11.9038	13.2622	13.3287	19.7773
	8	-4.41541	3.30351	5.03989	5.5791	6.97221			8	11.1387	13.6567	14.2411	15.0363	15.5741			8	NaN	13.9386	15.4791	16.4858	15.3654			8	12.6437	6.53681	3.06937	15.8465	13.111
	9	NaN	NaN	NaN	NaN	NaN			9	NaN	0.551697	2.70314	6.28195	5.07342			9	4.5483	10.0421	12.3955	12.5636	13.6191			9	NaN	NaN	13.1831	15.6391	17.6249
	10	NaN	NaN	NaN	-3.17238	NaN			10	4.51565	9.25317	NaN	12.3335	12.9851			10	9.96921	14.7905	17.0272	18.2608	18.7134			10	NaN	9.91068	14.3028	15.7041	16.8072
	11	NaN	NaN	1.209	2.46638	6.81234			11	NaN	3.29303	10.9592	14.9446	17.2216			11	NaN	NaN	9.07267	12.8576	16.1886			11	NaN	NaN	8.72532	10.873	12.5677
	12	NaN	NaN	1.81796	6.70635	7.63583			12	NaN	4.79055	16.4402	20.109	23.6694			12	NaN	NaN	NaN	8.83786	9.8665			12	NaN	NaN	NaN	10.2136	12.5349
	13	NaN	NaN	NaN	14.8879	14.913			13	6.88621	15.3949	17.3724	17.5386	18.9772			13	9.55749	17.2471	19.4841	20.2889	21.7206			13	NaN	NaN	12.1872	10.5524	11.1158
	14	NaN	0.898003	2.46638	6.29224	7.60938			14	8.58214	13.3985	15.0879	15.918	16.2034			14	10.5007	16.6251	20.5669	21.8416	22.5024			14	17.728	21.9001	23.4876	22.6599	22.8895
				Stim. Level [dB SPL]								Stim. Level [dB SPL]								Stim. Level [dB SPL]								Stim. Level [dB SPL]
SSOAE+ ears	subject	40	50	60	70	80			subject	40	50	60	70	80			subject	40	50	60	70	80			subject	40	50	60	70	80
	1	-2.80457	-3.49239	5.40441	NaN	13.1663			1	NaN	NaN	17.855	20.5759	20.5179			1	23.3752	24.4943	25.6246	26.1316	25.9587			1	NaN	10.4872	20.6225	23.1925	23.3077
	2	3.44978	NaN	10.7241	11.6337	15.2199			2	13.608	15.5534	18.2441	18.4714	22.5514			2	16.7824	17.3412	22.8848	24.43	24.3119			2	7.70743	NaN	16.2231	20.2171	22.4619
	3	NaN	4.64698	7.76442	8.48717	9.17599			3	NaN	18.7856	23.3001	23.9106	24.0553			3	15.8297	21.085	25.4592	26.9273	27.2269			3	19.4876	21.4562	24.0617	27.1905	27.4437
	4	NaN	NaN	2.88761	8.98102	NaN			4	13.5472	15.8239	20.5759	23.8612	25.0898			4	15.8371	22.3209	24.2299	26.2059	25.92			4	20.0792	22.4269	24.4036	24.892	24.1243
	5	NaN	NaN	7.30468	8.7377	7.38139			5	-0.0348641	8.96967	14.0625	16.1219	19.3479			5	5.49518	15.3602	17.9962	23.329	25.5526			5	10.8867	16.0286	18.3438	20.1324	20.7706
	6	-7.19842	NaN	NaN	12.2794	14.108			6	NaN	13.8261	18.2821	20.3958	20.9686			6	NaN	18.5602	23.5023	24.2637	25.8297			6	NaN	NaN	NaN	29.3647	29.859
	7	NaN	NaN	NaN	6.84997	10.7504			7	NaN	8.51206	18.8664	22.8418	24.6205			7	5.71277	18.3072	22.252	24.9517	26.1909			7	16.8216	23.6604	26.7814	27.7844	28.2853
	8	NaN	NaN	NaN	6.91635	10.1247			8	NaN	7.63166	10.4024	13.6714	16.6863			8	12.5254	19.9588	22.7026	23.7072	25.6069			8	14.2944	19.0114	20.6046	20.7232	21.7505
	9	NaN	NaN	9.73254	13.9002	16.3855			9	1.89693	16.0453	20.1974	21.3144	23.399			9	14.0666	22.9383	26.145	26.3707	25.3109			9	NaN	18.9905	20.1767	19.1819	20.0673
	10	NaN	NaN	-1.21275	2.45982	NaN			10	0.17775	8.61494	11.0086	11.2413	12.8835			10	19.6124	24.0916	25.9987	27.8355	28.9998			10	8.47885	12.5596	17.0099	17.9411	18.1862
	11	NaN	NaN	NaN	10.4962	13.7794			11	8.20604	NaN	11.6729	15.3489	16.9863			11	NaN	NaN	NaN	22.4551	25.2887			11	18.7499	18.2225	19.9689	21.6287	18.622
	12	6.9451	12.3034	16.9219	19.5632	20.3054			12	11.2476	16.7676	22.7608	26.8129	28.5651			12	4.65538	11.8999	18.4247	21.3851	22.9193			12	8.65715	17.3775	22.3388	23.3691	23.8217
	13	-1.78644	1.3586	6.98943	10.4128	12.568			13	NaN	14.2946	17.8732	19.3167	21.2664			13	7.63069	17.2694	19.8664	21.6239	22.6589			13	13.0997	15.4907	19.3177	21.3614	22.7928
	14	NaN	7.57373	NaN	13.6443	13.98			14	12.6793	19.5657	20.6258	21.4724	20.8594			14	17.9913	20.7594	21.9483	23.1691	22.6583			14	NaN	11.1617	12.9378	17.1712	17.7873
	15	NaN	NaN	7.62865	10.9772	11.6641			15	15.0466	17.9073	20.1594	21.2725	22.3015			15	4.64253	13.4508	18.3333	19.4146	19.3581			15	13.1665	15.7575	17.6349	20.4885	22.9916
	16	NaN	1.87508	8.72355	12.942	13.7758			16	3.39552	12.2272	15.2376	16.0472	17.6719			16	11.6377	15.7607	18.6822	20.0347	21.2791			16	10.2846	14.4856	12.8623	17.8627	19.3711
	NaN - SNR<3 dB
